# Supplementary material for: N-[2-(4-Chloro­phen­yl)-5-methyl-4-oxo-1,3-thia­zolidin-3-yl]pyridine-3-carboxamide
Source: Acta Crystallogr Sect E Struct Rep Online. 2011 Mar 2;67(Pt 4):o745–6. doi: 10.1107/S1600536811007136 (PMC3099898; doi:10.1107/S1600536811007136)
Supplement: Supplementary file 1 [file e-67-0o745-sup1.cif]

##############################################################################
###                                                                        ###
###           Electronic papers (Acta Crystallographica Section C)         ###
###                                                                        ###
##############################################################################
#                                                                            #
# This paper is published electronically. It meets the data-validation       #
# criteria for publication in Acta Crystallographica Section C.              #
# The submission has been checked by a Section C Co-editor though the text   #
# in _publ_section_comments is the responsibility of the authors.            #
#                                                                            #
# Electronic papers are listed in the printed contents pages of an issue of  #
# Acta Crystallographica Section C within two months of acceptance and are   #
# available by email and via the online contents pages for that issue.       #
#                                                                            #
# Software is freely available for graphical display of the structure(s) in  #
# this CIF.  For information consult the CIF home page http://www.iucr.org/  #
# cif/home.html                                                              #
#                                                                            #
#            Copyright International Union of Crystallography                #
#                                                                            #
##############################################################################
data_global
_audit_creation_method     'PLATON <TABLE ACC> option'
_journal_date_recd_electronic     2011-02-18
_journal_date_accepted     2011-02-24
_journal_name_full     'Acta Crystallographica, Section E'
_journal_year     2011
_journal_volume     67
_journal_issue      4
_journal_page_first     eo745
_journal_page_last     eo746
_journal_paper_category     QO
_journal_coeditor_code     QM2002
_publ_contact_author_name
; Dr. Mehmet Akkurt
;
_publ_contact_author_address
; Department of Physics
  Faculty of Arts and Sciences
  Erciyes University
  38039 Kayseri
  Turkey
;
_publ_contact_author_email     akkurt@erciyes.edu.tr
_publ_contact_author_fax     '+90-352-4374933'
_publ_contact_author_phone     '+90-352-4374901 ext. 33106'
_publ_section_title
;\
<i>N</i>-[2-(4-Chlorophenyl)-5-methyl-4-oxo-1,3-thiazolidin-3-yl]pyridine-3-\
carboxamide
;
loop_
    _publ_author_name
    _publ_author_footnote
    _publ_author_address
    'Mehmet Akkurt' .
;
Department of Physics,
Faculty of Sciences,
Erciyes University,
38039 Kayseri,
Turkey
;
    '\'Ismail \,Celik' .
;
Department of Physics,
Faculty of Arts and Sciences,
Cumhuriyet University,
58140 Sivas,
Turkey
;
    'Hale Demir' .
;
Department of Pharmaceutical Chemistry,
Faculty of Pharmacy,
Istanbul University,
34116  Beyazit,
Istanbul,
Turkey
;
    'Sumru \"Ozk\?ir\?iml\?i' .
;
Department of Pharmaceutical Chemistry,
Faculty of Pharmacy,
Istanbul University,
34116  Beyazit,
Istanbul,
Turkey
;
    'Orhan B\"uy\"ukg\"ung\"or' .
;
Department of Physics,
Faculty of Arts and Sciences,
Ondokuz May\?is University,
55139 Samsun,
Turkey
;
_publ_section_abstract
;
The title compound, C~16~H~14~ClN~3~O~2~S, crystallizes with two molecules in
the asymmetric unit. In the 1,3-thiazolidine rings, the carbonyl O atoms, the
S atoms, the methyl groups and the ring carbon attached to the methyl groups
are disordered with occupancy ratios of 0.509(7):0.491(7) in one molecule and
0.464(14):0.536(14) in the other. The crystal structure is stabilized by
intermolecular N---H...N, C---H...O hydrogen bonds and C---H...Cl
interactions. In addition, there is a \p--\p stacking interaction
[centroid--centroid distance = 3.794(3) \%A] between the benzene and pyridine
rings.
;
_publ_section_comment
;
Nicotinamide inhibit apoptosis and necrosis by the preservation of membrane
phosphatidyl- serine asymmetry (Gaudineau and Auclair, 2004).
Nicotinamide
derivatives are important pharmaceutical compounds.They exhibit diverse
bioactivities such as antimycobacterial (Jaju <i>et al.</i>,
2009),antimicrobial (Patel and Shaikh, 2010), CB~2~ receptor
agonist (Mitchell
<i>et al.</i>, 2009) properties. On the other hand 4-thiazolidinone
derivatives have been shown to exhibit antifungal (Karali <i>et al.</i>,
1998;
Ozkirimli <i>et al.</i>, 2009) reverse transcriptase inhibitor (Barreca
<i>et
al</i>., 2003), hypoglycemic (Joy <i>et al.</i>, 2005)
antimicrobial (Chen
<i>et al.</i>, 2009; G\"uzeldemirci <i>et al.</i>, 2010),
antiinlammatory
(Vigorita <i>et al.</i>, 2003) activities. We combine these two
moieties as a
part of an ongoing project directed towards the design and synthesis of
antiviral molecules bearing 4-thiazolidinone and pyridine-3-carboxamide
scaffolds together.
The title compound (I), (Fig. 1), crystallizes in space group P-1 with two
crystallographically independent molecules per asymmetric unit. The geometries
of the two molecules of (I) are very similar.
In the 1,3-thiazolidine rings of both the A and B molecules, the carboxyl
oxygens, the sulfur atoms, the methyl groups and the ring carbon
attached to the methyl groups are disordered with site occupancies of
0.509(7) and 0.491(7) for S1, molecule A, and site occupancies of
0.464(14) and 0.536(14) for S2, molecule B.
In the 1,3-thiazolidine groups of (I), the dihedral angles between the mean
planes of two components of the disordered rings are 10.8(5)\% for molecule A
and 15.2(5)\% for molecule B.
The benzene and pyridine rings make dihedral angles of 83.9(2) and 84.88(19)\%
for molecules A and B, respectively.
Intramolecular C---H...N hydrogen bonding influences the molecular
conformations. The crystal structure is stabilized by the intermolecular
N---H...N, C---H...O hydrogen bonds and C---H...Cl interactions. In addition,
there is a \p-\p stacking interaction between the pyridine and benzene rings
[<i>Cg</i>4...<i>Cg</i>7(1 - <i>x</i>, 1 - <i>y</i>, -<i>z</i>) = 3.794(3)
\%A, <i>Cg</i>4 and <i>Cg</i>7 are the centroids of the C1--C6 benzene and
N6/C28--C32 pyridine rings].
;
_publ_section_acknowledgements
;
The authors acknowledge the Faculty of Arts and Sciences, Ondokuz May\?is
University, Turkey, for the use of the Stoe IPDS 2 diffractometer (purchased
under grant F.279 of the University Research Fund). This work was supported by
the Scientific Research Projects Coordination Unit of Istanbul University
(project No. T-3691).
;
_publ_section_references
;
Barreca, M. L., Chimirri, A., De Clercq, E., De Luca, L., Monforte, A.
M., Monforte, P., Rao, A. & Zappala, M. (2003). <i>Farmaco</i>, <b>58</b>,
259--263.
Chen, H., Li, Y., Bai, J., Zhao, L., Yuan, X., Li, X. & Cao, K. (2009).
<i>Front. Chem. Eng. China</i>, <b>3</b>, 186--191.
Farrugia, L. J. (1997). <i>J. Appl. Cryst.</i> <b>30</b>, 565.
Farrugia, L. J. (1999). <i>J. Appl. Cryst.</i> <b>32</b>, 837--838.
Gaudineau, C. & Auclair, K. (2004). <i>Biochem. Biophys. Res.
Commun.</i> <b>317</b>, 950--956.
G\"uzeldemirci, N. U., \.Ilhan, E., Kucukbasmaci, O. & Satana, D.
(2010). <i>Arch. Pharm. Res.</i> <b>33</b>, 17--24.
Jaju, S., Palkar, M., Maddi, V., Ronad, P., Mamledesai, S.,
Satyanarayana, D. & Ghatole, M. (2009). <i>Arch. Pharm. Chem. Life Sci.</i>
<b>342</b>, 723--731.
Joy, J. M., Jacop, N. & Kutty, G. N. (2005). <i>Arzneim-Forsch.</i>
<i>Drug. Res.</i> <b>42</b>, 47--51.
Karali, N., \.Ilhan, E., Gursoy, A. & Kiraz, M. (1998). <i>Farmaco</i>,
<b>53</b>, 346--349.
Mitchell, W. L., Giblin, G. M. P., Naylor, A., Eatherton, A. J.,
Slingsby, B. P., Rawlings, A. D., Jandu, K. S., Haslam, C. P., Brown, A. J.,
Goldsmith, P., Clayton, N. M., Wilson, A. W., Chessell, I. P., Green, R. H.,
Whittington, A. R. & Wall, I. D. (2009). <i>Bioorg. Med. Chem. Lett.</i>
<b>19</b>, 259--263.
Ozkirimli, S., Kazan, F. & Tunal\?i, Y. (2009). <i>J. Enz. Inhib. Med.
Chem.</i> <b>24</b>, 447--452.
Patel, N. B. & Shaikh, F. M. (2010). <i>Sci. Pharm.</i> <b>78</b>,
753--765.
Sheldrick, G. M. (2008). <i>Acta Cryst.</i> A<b>64</b>, 112--122.
Stoe & Cie  (2002). <i>X-AREA</i> and <i>X-RED32</i>. Stoe & Cie,
Darmstadt, Germany.
Vigorita, M. G., Ottana, R., Monforte, F., Maccari, R., Trovato, A.,
Monforte, M. T. & Taviano, M. F. (2003). <i>Bioorg. Med. Chem. Lett.</i>
<b>11</b>, 2791--2794<b>.</b>
;
_publ_section_related_literature
;
For the biological and pharmaceutical properties of nicotinamide derivatives,
see: Barreca <i>et al.</i> (2003); Chen <i>et al.</i> (2009);
G\"uzeldemirci
<i>et al.</i> (2010); Gaudineau & Auclair (2004); Jaju <i>et
al.</i> (2009);
Joy <i>et al.</i> (2005); Karali <i>et al.</i> (1998); Mitchell
<i>et al.</i>
(2009); Ozkirimli <i>et al.</i> (2009); Patel & Shaikh
(2010); Vigorita <i>et
al.</i> (2003).
;
_publ_section_exptl_prep
;\
0.01 mol of <i>N</i>'-(4-chlorobenzylidine)pyridine-3-carbohydrazide was reacted
with 0.028 mol of 2-mercaptopropanoic acid in anhydrous benzene for 10 h using
a Dean-Stark trap. Excess benzene was removed under reduced pressure. The
residue was triturated with saturated sodium bicarbonate solution. The
separated solid was filtered, washed with water and crystallized from
methanol. White crystalline
<i>N</i>-[5-methyl-2-(4-chlorophenyl)-4-oxo-1,3-thiazolidin-3-yl]pyridine-3-\
carboxamide. Yield: 56.48%; m.p.: 443.1--447.4 K. UV (EtOH) \l max: 202.8,
220.6, 257.2 nm. IR (KBr) \u: 1673 (amide C=O), 1728 (thia C=O) cm^-1^;
^1^H-NMR (DMSO-d~6~, 500 MHz): 1.55 (3<i>H</i>, d, J=7.0 Hz, CH~3~-thia.),
4.13 (1<i>H</i>, q, J= 7.0 Hz, H5-thia.), 4.23 (1<i>H</i>, dq, J=6.8, 1.47 Hz,
H5-thia.), 5.92 (1<i>H</i>, s, H2-thia), 7.43--7.47 (2<i>H</i>, m,
2-C~6~H~4~-(H2,6)-thia.), 7.48--7.50 (1<i>H</i>, m, H5-pyridine), 7.52--7.53
(2<i>H</i>, m, 2-C~6~H~4~-(H3,5)-thia.), 8.04--8.09 (1<i>H</i>, m,
H4-pyridine), 8.73 (1<i>H</i>, dd, J~=~6.3 Hz, 1.4 Hz, H6-pyridine), 8.84,
8.85 (1<i>H</i>, 2 d, J=2.9, 1.4 Hz, H2-pyridine), 10.94 (1<i>H</i>, s, CONH)
p.p.m.; ESI-- (m/<i>z</i>, relative abundance): 347.68 ([M---H+2]^-^, 25.16),
345.56 ([M---H]^-^, 100). Analysis calculated for C~16~H~14~ClN~3~O~2~S. 0.5
EtOH: C 55.06, H 4.62, N 11.48%. Found: C 55.19, H 5.15, N 12.02%.
;
_publ_section_exptl_refinement
;
The NH H atoms were found from a difference Fourier map and restrained to 0.86
(2) \%A, and refined with <i>U</i>~iso~(H) = 1.2<i>U</i>~eq~(N). The C-bound H
atoms were geometrically placed (C---H = 0.93--0.98 \%A) and refined as riding
with <i>U</i>~iso~(H) = 1.2 or 1.5<i>U</i>~eq~(C). In the 1,3-thiazolidine
groups of the two molecules of (I) in the asymmetric unit, the carboxyl O
atoms, the sulfur atoms and the methyl groups and the C atoms of the mentioned
ring attached to the methyl groups are disoder with site occupancies of
0.509(7) and 0.491(7) for the molecule with S1, and with site occupancies of
0.464(14) and 0.536(14) for the molecule with S2.
;
data_I
_chemical_name_systematic
;
<i>N</i>-[2-(4-Chlorophenyl)-5-methyl-4-oxo-1,3-thiazolidin-3-yl]pyridine-3-
carboxamide
;
_chemical_name_common     ?
_chemical_formula_moiety     'C16 H14 Cl N3 O2 S'
_chemical_formula_sum     'C16 H14 Cl N3 O2 S'
_chemical_formula_structural     ?
_chemical_formula_iupac     'C16 H14 Cl N3 O2 S'
_chemical_formula_weight     347.82
_chemical_melting_point     ?
_symmetry_cell_setting     triclinic
_symmetry_space_group_name_H-M     'P -1'
_symmetry_space_group_name_Hall     '-P 1'
loop_
    _symmetry_equiv_pos_site_id
    _symmetry_equiv_pos_as_xyz
    1 x,y,z
    2 -x,-y,-z
_cell_length_a     11.4481(7)
_cell_length_b     12.0276(7)
_cell_length_c     12.5556(7)
_cell_angle_alpha     91.798(5)
_cell_angle_beta     100.282(5)
_cell_angle_gamma     98.068(5)
_cell_volume     1681.39(17)
_cell_formula_units_Z     4
_cell_measurement_reflns_used     29172
_cell_measurement_theta_min     1.83
_cell_measurement_theta_max     28.14
_cell_measurement_temperature     296
_cell_special_details
;
;
_exptl_crystal_description     'block'
_exptl_crystal_colour     'colourless'
_exptl_crystal_size_max     0.750
_exptl_crystal_size_mid     0.460
_exptl_crystal_size_min     0.240
_exptl_crystal_size_rad     ?
_exptl_crystal_density_diffrn     1.374
_exptl_crystal_density_meas     ?
_exptl_crystal_density_method     'Not Measured'
_exptl_crystal_F_000     720
_exptl_absorpt_coefficient_mu     0.363
_exptl_absorpt_correction_type     integration
_exptl_absorpt_process_details     '(X-RED32; Stoe & Cie, 2002)'
_exptl_absorpt_correction_T_min     0.772
_exptl_absorpt_correction_T_max     0.918
_exptl_special_details
;
;
_diffrn_ambient_temperature     296
_diffrn_radiation_type     'Mo K\a'
_diffrn_radiation_wavelength     0.71073
_diffrn_radiation_monochromator     'plane graphite'
_diffrn_measurement_device_type     'Stoe IPDS 2'
_diffrn_measurement_device     '2-circle goniometer'
_diffrn_measurement_method     \w
_diffrn_detector_area_resol_mean     6.67
_diffrn_reflns_number     27641
_diffrn_reflns_av_R_equivalents     0.0785
_diffrn_reflns_av_sigmaI/netI     0.0645
_diffrn_reflns_theta_min     2.23
_diffrn_reflns_theta_max     27.65
_diffrn_reflns_theta_full     27.65
_diffrn_measured_fraction_theta_max     0.985
_diffrn_measured_fraction_theta_full     0.985
_diffrn_reflns_limit_h_min     -14
_diffrn_reflns_limit_h_max     14
_diffrn_reflns_limit_k_min     -15
_diffrn_reflns_limit_k_max     15
_diffrn_reflns_limit_l_min     -16
_diffrn_reflns_limit_l_max     16
_diffrn_reflns_reduction_process
;
;
_refine_special_details
;
Refinement on <i>F</i>^2^ for ALL reflections except those flagged by the user
for potential systematic errors. Weighted <i>R</i>-factors <i>wR</i> and all
goodnesses of fit <i>S</i> are based on <i>F</i>^2^, conventional
<i>R</i>-factors <i>R</i> are based on <i>F</i>, with <i>F</i> set to zero for
negative <i>F</i>^2^. The observed criterion of <i>F</i>^2^ > \s(<i>F</i>^2^)
is used only for calculating -<i>R</i>-factor-obs <i>etc</i>. and is not
relevant to the choice of reflections for refinement. <i>R</i>-factors based
on <i>F</i>^2^ are statistically about twice as large as those based on
<i>F</i>, and <i>R</i>-factors based on ALL data will be even larger.
;
_reflns_number_total     7719
_reflns_number_gt     3832
_reflns_threshold_expression     I>2\s(I)
_refine_ls_structure_factor_coef     Fsqd
_refine_ls_matrix_type     full
_refine_ls_R_factor_all     0.1547
_refine_ls_R_factor_gt     0.0788
_refine_ls_wR_factor_gt     0.1871
_refine_ls_wR_factor_ref     0.2245
_refine_ls_goodness_of_fit_ref     1.040
_refine_ls_restrained_S_all     1.043
_refine_ls_number_reflns     7719
_refine_ls_number_parameters     472
_refine_ls_number_restraints     22
_refine_ls_number_constraints     ?
_refine_ls_hydrogen_treatment     mixed
_refine_ls_weighting_scheme     calc
_refine_ls_weighting_details
                 'calc w=1/[\s^2^(Fo^2^)+(0.1067P)^2^] where P=(Fo^2^+2Fc^2^)/3'
_atom_sites_solution_hydrogens     geom
_atom_sites_solution_primary     direct
_atom_sites_solution_secondary     difmap
_refine_ls_shift/su_max     0.000
_refine_ls_shift/su_mean     0.000
_refine_diff_density_max     0.662
_refine_diff_density_min     -0.355
_refine_ls_extinction_method     none
_refine_ls_abs_structure_details     ?
_refine_ls_abs_structure_Flack     .
loop_
    _atom_type_symbol
    _atom_type_description
    _atom_type_scat_dispersion_real
    _atom_type_scat_dispersion_imag
    _atom_type_scat_source
    S S 0.1246 0.1234 'International Tables Vol C Tables 4.2.6.8 and 6.1.1.4'
    O O 0.0106 0.0060 'International Tables Vol C Tables 4.2.6.8 and 6.1.1.4'
    N N 0.0061 0.0033 'International Tables Vol C Tables 4.2.6.8 and 6.1.1.4'
    Cl Cl 0.1484 0.1585 'International Tables Vol C Tables 4.2.6.8 and 6.1.1.4'
    H H 0.0000 0.0000 'International Tables Vol C Tables 4.2.6.8 and 6.1.1.4'
    C C 0.0033 0.0016 'International Tables Vol C Tables 4.2.6.8 and 6.1.1.4'
_computing_data_collection     'X-AREA (Stoe & Cie, 2002)'
_computing_cell_refinement     'X-AREA (Stoe & Cie, 2002)'
_computing_data_reduction     'X-RED32 (Stoe & Cie, 2002)'
_computing_structure_solution     'SHELXS97 (Sheldrick, 2008)'
_computing_structure_refinement     'SHELXL97 (Sheldrick, 2008)'
_computing_molecular_graphics     'ORTEP-3 (Farrugia, 1997)'
_computing_publication_material     'WinGX (Farrugia, 1999)'
loop_
    _atom_site_type_symbol
    _atom_site_label
    _atom_site_fract_x
    _atom_site_fract_y
    _atom_site_fract_z
    _atom_site_U_iso_or_equiv
    _atom_site_thermal_displace_type
    _atom_site_calc_flag
    _atom_site_refinement_flags
    _atom_site_occupancy
    Cl Cl1 0.8901(3) 0.6468(2) -0.35513(17) 0.1812(13) Uani . . 1.000
    S S1A 0.7796(8) 0.5821(6) 0.1573(6) 0.138(3) Uani . . 0.509(7)
    O O1A 0.6878(18) 0.2824(10) 0.2212(17) 0.144(7) Uani . . 0.509(7)
    O O2 0.4901(3) 0.2917(3) -0.0056(4) 0.1164(16) Uani . . 1.000
    N N1 0.7159(3) 0.3872(2) 0.0735(3) 0.0690(11) Uani . . 1.000
    N N2 0.6874(3) 0.2946(2) 0.0007(3) 0.0648(11) Uani . . 1.000
    N N3 0.6148(3) 0.0002(3) -0.2017(3) 0.0734(12) Uani . . 1.000
    C C1 0.8487(4) 0.4981(4) -0.0856(4) 0.0818(17) Uani . . 1.000
    C C2 0.8909(5) 0.5318(5) -0.1736(5) 0.103(2) Uani . . 1.000
    C C3 0.8331(6) 0.5976(5) -0.2426(4) 0.099(2) Uani . . 1.000
    C C4 0.7303(6) 0.6322(4) -0.2259(4) 0.099(2) Uani . . 1.000
    C C5 0.6829(4) 0.5983(4) -0.1331(4) 0.0840(17) Uani . . 1.000
    C C6 0.7462(4) 0.5298(3) -0.0607(3) 0.0644(11) Uani . . 1.000
    C C7 0.6970(4) 0.4995(3) 0.0387(3) 0.0752(16) Uani . . 1.000
    C C8A 0.7651(11) 0.4770(7) 0.2554(8) 0.1041(16) Uani . . 0.509(7)
    C C9 0.7211(6) 0.3722(4) 0.1807(4) 0.1041(16) Uani . . 1.000
    C C10A 0.6693(11) 0.4777(8) 0.3215(8) 0.1041(16) Uani . . 0.509(7)
    C C11 0.5725(4) 0.2482(3) -0.0301(3) 0.0680(14) Uani . . 1.000
    C C12 0.5490(3) 0.1396(3) -0.0971(3) 0.0580(12) Uani . . 1.000
    C C13 0.4367(4) 0.0760(4) -0.1111(4) 0.0764(16) Uani . . 1.000
    C C14 0.4137(4) -0.0244(4) -0.1702(4) 0.0826(17) Uani . . 1.000
    C C15 0.5063(4) -0.0598(3) -0.2123(3) 0.0754(16) Uani . . 1.000
    C C16 0.6341(3) 0.0984(3) -0.1448(3) 0.0619(12) Uani . . 1.000
    O O1B 0.7422(14) 0.2805(11) 0.2169(16) 0.097(5) Uani . . 0.491(7)
    C C8B 0.7113(12) 0.4845(6) 0.2354(7) 0.1041(16) Uani . . 0.491(7)
    S S1B 0.7748(4) 0.5927(4) 0.1577(4) 0.0654(15) Uani . . 0.491(7)
    C C10B 0.7736(12) 0.4965(8) 0.3510(7) 0.1041(16) Uani . . 0.491(7)
    Cl Cl2 0.58109(15) 0.34663(14) 0.67393(16) 0.1325(7) Uani . . 1.000
    S S2B 0.2083(8) -0.1467(6) 0.5623(5) 0.0859(16) Uani . . 0.536(14)
    O O3B 0.1523(12) -0.2164(15) 0.2601(9) 0.077(3) Uani . . 0.536(14)
    O O4 -0.0346(3) -0.0194(3) 0.2833(3) 0.0987(15) Uani . . 1.000
    N N4 0.1814(3) -0.0645(3) 0.3760(3) 0.0704(11) Uani . . 1.000
    N N5 0.1663(3) 0.0090(3) 0.2930(3) 0.0678(12) Uani . . 1.000
    N N6 -0.0872(3) 0.2001(3) 0.0369(3) 0.0813(14) Uani . . 1.000
    C C17 0.2708(4) 0.1416(3) 0.6150(3) 0.0731(16) Uani . . 1.000
    C C18 0.3620(4) 0.2248(4) 0.6595(4) 0.0828(17) Uani . . 1.000
    C C19 0.4657(4) 0.2409(4) 0.6175(4) 0.0824(16) Uani . . 1.000
    C C20 0.4777(4) 0.1736(4) 0.5301(4) 0.0919(17) Uani . . 1.000
    C C21 0.3865(4) 0.0890(4) 0.4873(4) 0.0815(17) Uani . . 1.000
    C C22 0.2809(4) 0.0725(3) 0.5280(3) 0.0665(12) Uani . . 1.000
    C C23 0.1813(4) -0.0218(3) 0.4866(3) 0.0732(16) Uani . . 1.000
    C C24B 0.1630(9) -0.2483(8) 0.4489(6) 0.073(4) Uani . . 0.536(14)
    C C25 0.1511(5) -0.1769(4) 0.3519(3) 0.0892(19) Uani . . 1.000
    C C26B 0.0360(10) -0.3105(13) 0.4355(10) 0.109(5) Uani . . 0.536(14)
    C C27 0.0520(4) 0.0210(3) 0.2470(3) 0.0698(14) Uani . . 1.000
    C C28 0.0399(3) 0.0915(3) 0.1506(3) 0.0609(12) Uani . . 1.000
    C C29 0.1235(4) 0.1093(3) 0.0831(3) 0.0686(14) Uani . . 1.000
    C C30 0.1012(4) 0.1714(3) -0.0052(4) 0.0742(16) Uani . . 1.000
    C C31 -0.0038(4) 0.2152(3) -0.0245(4) 0.0777(16) Uani . . 1.000
    C C32 -0.0642(4) 0.1396(4) 0.1230(4) 0.0744(16) Uani . . 1.000
    O O3A 0.1055(17) -0.222(2) 0.2615(11) 0.112(6) Uani . . 0.464(14)
    S S2A 0.1797(13) -0.1417(6) 0.5686(7) 0.124(4) Uani . . 0.464(14)
    C C26A 0.125(2) -0.3496(9) 0.4571(12) 0.129(8) Uani . . 0.464(14)
    C C24A 0.1067(14) -0.2284(8) 0.4507(8) 0.084(5) Uani . . 0.464(14)
    H H4 0.69110 0.67770 -0.27450 0.1190 Uiso calc R 1.000
    H H5 0.61180 0.62040 -0.12010 0.1000 Uiso calc R 1.000
    H H7 0.61160 0.50710 0.02850 0.0900 Uiso calc R 1.000
    H H8A 0.84280 0.47200 0.30120 0.1250 Uiso calc . 0.509(7)
    H H10A 0.68990 0.54090 0.37330 0.1560 Uiso calc . 0.509(7)
    H H10B 0.66180 0.40940 0.35890 0.1560 Uiso calc . 0.509(7)
    H H2 0.96150 0.50930 -0.18740 0.1230 Uiso calc R 1.000
    H H13 0.37660 0.10150 -0.08030 0.0920 Uiso calc R 1.000
    H H14 0.33810 -0.06750 -0.18170 0.1000 Uiso calc R 1.000
    H H15 0.49220 -0.12940 -0.25030 0.0900 Uiso calc R 1.000
    H H16 0.70960 0.14150 -0.13690 0.0740 Uiso calc R 1.000
    H H1 0.89030 0.45170 -0.03990 0.0980 Uiso calc R 1.000
    H HN2 0.749(2) 0.262(3) 0.002(3) 0.0740 Uiso . . 1.000
    H H10C 0.59440 0.48320 0.27480 0.1560 Uiso calc . 0.509(7)
    H H8B 0.62630 0.49040 0.23240 0.1250 Uiso calc . 0.491(7)
    H H10D 0.76410 0.56750 0.38270 0.1560 Uiso calc . 0.491(7)
    H H10E 0.85750 0.49290 0.35460 0.1560 Uiso calc . 0.491(7)
    H H10F 0.73940 0.43670 0.39000 0.1560 Uiso calc . 0.491(7)
    H H20 0.54700 0.18550 0.50050 0.1100 Uiso calc R 1.000
    H H21 0.39560 0.04200 0.43000 0.0980 Uiso calc R 1.000
    H H18 0.35390 0.27040 0.71810 0.1000 Uiso calc R 1.000
    H H24B 0.22180 -0.29980 0.44640 0.0880 Uiso calc . 0.536(14)
    H H26D 0.03210 -0.36400 0.49030 0.1630 Uiso calc . 0.536(14)
    H H23 0.10540 0.00730 0.48570 0.0880 Uiso calc R 1.000
    H H26F -0.01820 -0.25770 0.44240 0.1630 Uiso calc . 0.536(14)
    H H29 0.19460 0.07880 0.09810 0.0820 Uiso calc R 1.000
    H H30 0.15640 0.18380 -0.05120 0.0890 Uiso calc R 1.000
    H H31 -0.01770 0.25830 -0.08440 0.0930 Uiso calc R 1.000
    H H32 -0.12120 0.12880 0.16750 0.0890 Uiso calc R 1.000
    H HN5 0.226(3) 0.029(4) 0.261(4) 0.0970 Uiso . . 1.000
    H H26E 0.01380 -0.34920 0.36510 0.1630 Uiso calc . 0.536(14)
    H H17 0.20090 0.13130 0.64370 0.0870 Uiso calc R 1.000
    H H24A 0.02040 -0.22560 0.44160 0.1010 Uiso calc . 0.464(14)
    H H26A 0.09860 -0.37910 0.52040 0.1940 Uiso calc . 0.464(14)
    H H26B 0.20830 -0.35500 0.46130 0.1940 Uiso calc . 0.464(14)
    H H26C 0.07890 -0.39210 0.39360 0.1940 Uiso calc . 0.464(14)
loop_
    _atom_site_aniso_label
    _atom_site_aniso_U_11
    _atom_site_aniso_U_22
    _atom_site_aniso_U_33
    _atom_site_aniso_U_12
    _atom_site_aniso_U_13
    _atom_site_aniso_U_23
    Cl1 0.269(3) 0.1774(18) 0.1155(14) 0.0062(18) 0.1042(17) 0.0163(12)
    S1A 0.244(8) 0.073(4) 0.091(5) -0.012(4) 0.048(5) -0.018(3)
    O1A 0.24(2) 0.084(7) 0.102(7) -0.052(8) 0.075(13) -0.005(5)
    O2 0.076(2) 0.101(2) 0.178(4) 0.0148(18) 0.047(2) -0.045(2)
    N1 0.087(2) 0.0497(16) 0.070(2) 0.0071(15) 0.0170(17) -0.0032(14)
    N2 0.059(2) 0.0561(17) 0.079(2) 0.0097(15) 0.0137(17) -0.0104(15)
    N3 0.068(2) 0.077(2) 0.074(2) 0.0073(17) 0.0164(17) -0.0166(17)
    C1 0.072(3) 0.084(3) 0.093(3) 0.018(2) 0.020(2) 0.003(2)
    C2 0.097(4) 0.105(4) 0.115(4) 0.013(3) 0.048(4) -0.008(3)
    C3 0.119(4) 0.100(4) 0.080(3) 0.001(3) 0.041(3) -0.013(3)
    C4 0.130(5) 0.084(3) 0.075(3) 0.009(3) 0.003(3) 0.011(2)
    C5 0.077(3) 0.076(3) 0.101(3) 0.016(2) 0.022(3) -0.015(2)
    C6 0.068(2) 0.0543(19) 0.069(2) 0.0017(18) 0.016(2) -0.0098(17)
    C7 0.075(3) 0.067(2) 0.088(3) 0.013(2) 0.026(2) -0.002(2)
    C8A 0.156(4) 0.0762(19) 0.077(2) -0.011(2) 0.037(3) -0.0049(17)
    C9 0.156(4) 0.0762(19) 0.077(2) -0.011(2) 0.037(3) -0.0049(17)
    C10A 0.156(4) 0.0762(19) 0.077(2) -0.011(2) 0.037(3) -0.0049(17)
    C11 0.062(2) 0.064(2) 0.083(3) 0.0152(19) 0.024(2) -0.0036(19)
    C12 0.050(2) 0.060(2) 0.064(2) 0.0084(16) 0.0107(17) 0.0035(16)
    C13 0.057(2) 0.085(3) 0.089(3) 0.005(2) 0.024(2) -0.004(2)
    C14 0.066(3) 0.085(3) 0.090(3) -0.012(2) 0.017(2) -0.009(2)
    C15 0.081(3) 0.066(2) 0.073(3) -0.006(2) 0.013(2) -0.0091(19)
    C16 0.052(2) 0.065(2) 0.066(2) 0.0027(17) 0.0100(17) -0.0077(17)
    O1B 0.137(10) 0.072(6) 0.085(7) 0.009(5) 0.032(6) 0.026(4)
    C8B 0.156(4) 0.0762(19) 0.077(2) -0.011(2) 0.037(3) -0.0049(17)
    S1B 0.091(3) 0.0448(18) 0.065(3) 0.0036(16) 0.034(2) -0.0074(16)
    C10B 0.156(4) 0.0762(19) 0.077(2) -0.011(2) 0.037(3) -0.0049(17)
    Cl2 0.1166(12) 0.1148(11) 0.1481(14) -0.0239(9) 0.0171(10) -0.0426(10)
    S2B 0.106(3) 0.097(3) 0.053(2) 0.0045(19) 0.015(2) 0.0232(19)
    O3B 0.082(7) 0.073(5) 0.066(5) -0.007(5) 0.001(4) -0.008(3)
    O4 0.0670(18) 0.121(3) 0.112(3) -0.0004(17) 0.0334(18) 0.035(2)
    N4 0.081(2) 0.071(2) 0.0566(18) 0.0041(17) 0.0111(16) 0.0054(15)
    N5 0.064(2) 0.077(2) 0.063(2) 0.0064(17) 0.0149(16) 0.0156(16)
    N6 0.067(2) 0.081(2) 0.092(3) 0.0213(18) -0.003(2) -0.001(2)
    C17 0.078(3) 0.075(2) 0.074(3) 0.016(2) 0.032(2) -0.001(2)
    C18 0.099(3) 0.072(3) 0.083(3) 0.016(2) 0.032(3) -0.012(2)
    C19 0.086(3) 0.070(2) 0.086(3) 0.002(2) 0.012(2) -0.012(2)
    C20 0.076(3) 0.102(3) 0.096(3) -0.001(3) 0.028(3) -0.024(3)
    C21 0.073(3) 0.094(3) 0.078(3) 0.008(2) 0.023(2) -0.021(2)
    C22 0.071(2) 0.071(2) 0.061(2) 0.0129(19) 0.0199(19) 0.0038(18)
    C23 0.081(3) 0.078(3) 0.061(2) 0.002(2) 0.022(2) 0.0031(19)
    C24B 0.067(6) 0.077(7) 0.073(6) 0.017(5) 0.002(5) 0.018(4)
    C25 0.113(4) 0.075(3) 0.066(3) -0.005(3) -0.005(3) 0.002(2)
    C26B 0.107(9) 0.105(10) 0.108(8) -0.011(7) 0.018(7) 0.036(7)
    C27 0.056(2) 0.077(2) 0.077(3) 0.0028(19) 0.019(2) 0.005(2)
    C28 0.051(2) 0.059(2) 0.070(2) 0.0035(16) 0.0079(18) 0.0024(17)
    C29 0.064(2) 0.071(2) 0.075(3) 0.0182(19) 0.016(2) 0.015(2)
    C30 0.080(3) 0.072(2) 0.073(3) 0.015(2) 0.017(2) 0.009(2)
    C31 0.090(3) 0.063(2) 0.073(3) 0.013(2) -0.005(2) 0.0019(19)
    C32 0.057(2) 0.080(3) 0.086(3) 0.008(2) 0.016(2) -0.003(2)
    O3A 0.131(15) 0.106(8) 0.077(7) -0.020(11) -0.007(7) -0.005(5)
    S2A 0.207(10) 0.088(3) 0.067(3) -0.042(4) 0.049(4) -0.006(2)
    C26A 0.22(2) 0.069(8) 0.104(10) 0.010(9) 0.049(12) 0.019(6)
    C24A 0.088(11) 0.066(7) 0.095(8) 0.012(8) 0.005(7) 0.011(5)
_geom_special_details
;
Bond distances, angles <i>etc</i>. have been calculated using the rounded
fractional coordinates. All su's are estimated from the variances of the
(full) variance-covariance matrix. The cell e.s.d.'s are taken into account in
the estimation of distances, angles and torsion angles
;
loop_
    _geom_bond_atom_site_label_1
    _geom_bond_atom_site_label_2
    _geom_bond_site_symmetry_1
    _geom_bond_site_symmetry_2
    _geom_bond_distance
    _geom_bond_publ_flag
    Cl1 C3 . . 1.745(6) no
    Cl2 C19 . . 1.733(5) no
    S1A C7 . . 1.800(8) no
    S1A C8A . . 1.804(12) no
    S1B C8B . . 1.800(10) no
    S1B C7 . . 1.850(6) no
    S2A C24A . . 1.787(13) no
    S2A C23 . . 1.798(8) no
    S2B C24B . . 1.800(11) no
    S2B C23 . . 1.836(8) no
    O1A C9 . . 1.248(15) no
    O1B C9 . . 1.244(15) no
    O2 C11 . . 1.221(6) no
    O3A C25 . . 1.235(16) no
    O3B C25 . . 1.236(13) no
    O4 C27 . . 1.211(6) no
    N1 C7 . . 1.465(4) no
    N1 C9 . . 1.356(6) no
    N1 N2 . . 1.382(4) no
    N2 C11 . . 1.338(6) no
    N3 C15 . . 1.328(6) no
    N3 C16 . . 1.331(5) no
    N2 HN2 . . 0.85(3) no
    N4 C23 . . 1.466(5) no
    N4 C25 . . 1.358(6) no
    N4 N5 . . 1.391(5) no
    N5 C27 . . 1.362(6) no
    N6 C31 . . 1.327(6) no
    N6 C32 . . 1.330(6) no
    N5 HN5 . . 0.86(4) no
    C1 C2 . . 1.335(8) no
    C1 C6 . . 1.367(7) no
    C2 C3 . . 1.342(8) no
    C3 C4 . . 1.350(10) no
    C4 C5 . . 1.418(7) no
    C5 C6 . . 1.418(6) no
    C6 C7 . . 1.493(6) no
    C8A C9 . . 1.517(10) no
    C8A C10A . . 1.490(17) no
    C8B C10B . . 1.492(13) no
    C8B C9 . . 1.523(10) no
    C11 C12 . . 1.496(5) no
    C12 C16 . . 1.371(5) no
    C12 C13 . . 1.380(6) no
    C13 C14 . . 1.365(7) no
    C14 C15 . . 1.377(7) no
    C1 H1 . . 0.9300 no
    C2 H2 . . 0.9300 no
    C4 H4 . . 0.9300 no
    C5 H5 . . 0.9300 no
    C7 H7 . . 0.9800 no
    C8A H8A . . 0.9800 no
    C8B H8B . . 0.9800 no
    C10A H10B . . 0.9600 no
    C10A H10A . . 0.9600 no
    C10A H10C . . 0.9600 no
    C10B H10E . . 0.9600 no
    C10B H10F . . 0.9600 no
    C10B H10D . . 0.9600 no
    C13 H13 . . 0.9300 no
    C14 H14 . . 0.9300 no
    C15 H15 . . 0.9300 no
    C16 H16 . . 0.9300 no
    C17 C22 . . 1.383(5) no
    C17 C18 . . 1.366(6) no
    C18 C19 . . 1.375(7) no
    C19 C20 . . 1.381(7) no
    C20 C21 . . 1.372(7) no
    C21 C22 . . 1.386(7) no
    C22 C23 . . 1.498(6) no
    C24A C25 . . 1.538(12) no
    C24A C26A . . 1.504(16) no
    C24B C25 . . 1.510(9) no
    C24B C26B . . 1.517(16) no
    C27 C28 . . 1.497(5) no
    C28 C29 . . 1.387(6) no
    C28 C32 . . 1.391(6) no
    C29 C30 . . 1.363(6) no
    C30 C31 . . 1.365(6) no
    C17 H17 . . 0.9300 no
    C18 H18 . . 0.9300 no
    C20 H20 . . 0.9300 no
    C21 H21 . . 0.9300 no
    C23 H23 . . 0.9800 no
    C24A H24A . . 0.9800 no
    C24B H24B . . 0.9800 no
    C26A H26A . . 0.9600 no
    C26A H26B . . 0.9600 no
    C26A H26C . . 0.9600 no
    C26B H26D . . 0.9600 no
    C26B H26E . . 0.9600 no
    C26B H26F . . 0.9600 no
    C29 H29 . . 0.9300 no
    C30 H30 . . 0.9300 no
    C31 H31 . . 0.9300 no
    C32 H32 . . 0.9300 no
loop_
    _geom_contact_atom_site_label_1
    _geom_contact_atom_site_label_2
    _geom_contact_distance
    _geom_contact_site_symmetry_1
    _geom_contact_site_symmetry_2
    _geom_contact_publ_flag
    Cl1 C26B 3.373(13) . 1_664 no
    Cl1 H26D 2.7600 . 1_664 no
    Cl1 H26F 3.1100 . 1_664 no
    Cl1 H26A 3.1200 . 1_664 no
    Cl2 H24B 3.0400 . 2_656 no
    S2A O4 3.428(12) . 2_556 no
    S2A O1A 3.42(2) . 2_656 no
    S1A H18 3.0600 . 2_666 no
    S1B H18 2.9400 . 2_666 no
    S1B H30 3.1100 . 2_665 no
    S2B H20 3.1300 . 2_656 no
    O1A N2 2.78(2) . . no
    O1A C11 3.19(2) . . no
    O1A C14 3.160(14) . 2_655 no
    O1A S2A 3.42(2) . 2_656 no
    O1A C15 3.216(16) . 2_655 no
    O1B N2 2.69(2) . . no
    O1B C11 3.33(2) . . no
    O1B C32 3.322(17) . 1_655 no
    O1B C14 3.315(15) . 2_655 no
    O2 N1 2.677(5) . . no
    O2 C7 3.154(5) . . no
    O2 C9 3.215(7) . . no
    O2 C5 3.245(6) . 2_665 no
    O3A C31 3.004(15) . 2_555 no
    O3A O4 3.13(2) . . no
    O3A C27 3.07(2) . . no
    O3A N5 2.77(2) . . no
    O3B C27 3.222(18) . . no
    O3B C31 3.139(13) . 2_555 no
    O3B N5 2.707(18) . . no
    O3B C16 3.242(15) . 2_655 no
    O4 O3A 3.13(2) . . no
    O4 S2A 3.428(12) . 2_556 no
    O4 C25 3.071(6) . . no
    O4 C23 3.225(5) . . no
    O4 N4 2.674(5) . . no
    O4 C17 3.367(6) . 2_556 no
    O1A H10C 2.8800 . . no
    O1A H15 2.6500 . 2_655 no
    O1A H14 2.5800 . 2_655 no
    O1A H10B 2.3600 . . no
    O1B H32 2.6900 . 1_655 no
    O1B H14 2.5900 . 2_655 no
    O1B H10F 2.8400 . . no
    O1B HN2 2.72(4) . . no
    O2 H7 2.8300 . 2_665 no
    O2 H5 2.4200 . 2_665 no
    O2 H13 2.5300 . . no
    O2 H7 2.7500 . . no
    O3A H26C 2.6900 . . no
    O3A H31 2.2700 . 2_555 no
    O3B H31 2.4500 . 2_555 no
    O3B H26E 2.6400 . . no
    O3B H16 2.5000 . 2_655 no
    O4 H17 2.5000 . 2_556 no
    O4 H32 2.5300 . . no
    O4 H23 2.7300 . . no
    N1 O2 2.677(5) . . no
    N2 C1 3.192(6) . . no
    N2 O1A 2.78(2) . . no
    N2 N6 2.932(5) . 1_655 no
    N2 O1B 2.69(2) . . no
    N3 N5 2.950(5) . 2_655 no
    N4 O4 2.674(5) . . no
    N5 N3 2.950(5) . 2_655 no
    N5 C21 3.195(6) . . no
    N5 O3A 2.77(2) . . no
    N5 O3B 2.707(18) . . no
    N6 N2 2.932(5) . 1_455 no
    N1 H1 2.7000 . . no
    N2 H1 2.9100 . . no
    N2 H16 2.5600 . . no
    N3 H29 2.6500 . 2_655 no
    N3 HN5 2.16(4) . 2_655 no
    N3 H21 2.8700 . 2_655 no
    N4 H21 2.5700 . . no
    N5 H21 2.8400 . . no
    N5 H29 2.6700 . . no
    N6 HN2 2.09(3) . 1_455 no
    N6 H16 2.8800 . 1_455 no
    C1 N2 3.192(6) . . no
    C4 C29 3.578(6) . 2_665 no
    C5 O2 3.245(6) . 2_665 no
    C7 O2 3.154(5) . . no
    C9 O2 3.215(7) . . no
    C11 O1A 3.19(2) . . no
    C11 O1B 3.33(2) . . no
    C13 C13 3.584(7) . 2_655 no
    C13 C18 3.479(7) . 1_554 no
    C14 O1A 3.160(14) . 2_655 no
    C14 O1B 3.315(15) . 2_655 no
    C15 O1A 3.216(16) . 2_655 no
    C16 O3B 3.242(15) . 2_655 no
    C17 O4 3.367(6) . 2_556 no
    C18 C13 3.479(7) . 1_556 no
    C21 C21 3.570(7) . 2_656 no
    C21 N5 3.195(6) . . no
    C23 O4 3.225(5) . . no
    C25 O4 3.071(6) . . no
    C26B Cl1 3.373(13) . 1_446 no
    C27 O3B 3.222(18) . . no
    C27 O3A 3.07(2) . . no
    C29 C4 3.578(6) . 2_665 no
    C31 O3B 3.139(13) . 2_555 no
    C31 O3A 3.004(15) . 2_555 no
    C32 O1B 3.322(17) . 1_455 no
    C1 H1 3.0900 . 2_765 no
    C16 HN2 2.68(4) . . no
    C16 H29 3.0900 . 2_655 no
    C16 HN5 2.90(4) . 2_655 no
    C18 H10D 3.0700 . 2_666 no
    C18 H10A 2.9900 . 2_666 no
    C21 HN5 3.10(5) . . no
    C27 H23 2.9600 . . no
    C29 HN5 2.61(5) . . no
    C31 HN2 3.03(3) . 1_455 no
    C32 HN2 2.99(3) . 1_455 no
    H1 N2 2.9100 . . no
    H1 C1 3.0900 . 2_765 no
    H1 N1 2.7000 . . no
    HN2 O1B 2.72(4) . . no
    HN2 N6 2.09(3) . 1_655 no
    HN2 C31 3.03(3) . 1_655 no
    HN2 C16 2.68(4) . . no
    HN2 C32 2.99(3) . 1_655 no
    HN2 H16 2.1700 . . no
    HN5 H29 2.1300 . . no
    HN5 C29 2.61(5) . . no
    HN5 H21 2.5900 . . no
    HN5 N3 2.16(4) . 2_655 no
    HN5 C21 3.10(5) . . no
    HN5 C16 2.90(4) . 2_655 no
    H5 H7 2.3400 . . no
    H5 O2 2.4200 . 2_665 no
    H7 H7 2.5100 . 2_665 no
    H7 H8B 2.5500 . . no
    H7 H5 2.3400 . . no
    H7 O2 2.8300 . 2_665 no
    H7 O2 2.7500 . . no
    H8A H26A 2.5600 . 2_656 no
    H8B H7 2.5500 . . no
    H10A C18 2.9900 . 2_666 no
    H10B O1A 2.3600 . . no
    H10C O1A 2.8800 . . no
    H10D C18 3.0700 . 2_666 no
    H10F O1B 2.8400 . . no
    H13 O2 2.5300 . . no
    H14 H32 2.5300 . 2_555 no
    H14 O1B 2.5900 . 2_655 no
    H14 O1A 2.5800 . 2_655 no
    H15 O1A 2.6500 . 2_655 no
    H16 N2 2.5600 . . no
    H16 N6 2.8800 . 1_655 no
    H16 HN2 2.1700 . . no
    H16 O3B 2.5000 . 2_655 no
    H17 H23 2.4400 . . no
    H17 O4 2.5000 . 2_556 no
    H18 S1A 3.0600 . 2_666 no
    H18 S1B 2.9400 . 2_666 no
    H20 S2B 3.1300 . 2_656 no
    H21 HN5 2.5900 . . no
    H21 N4 2.5700 . . no
    H21 N5 2.8400 . . no
    H21 N3 2.8700 . 2_655 no
    H23 H17 2.4400 . . no
    H23 O4 2.7300 . . no
    H23 C27 2.9600 . . no
    H23 H23 2.4900 . 2_556 no
    H24B Cl2 3.0400 . 2_656 no
    H26A H8A 2.5600 . 2_656 no
    H26A Cl1 3.1200 . 1_446 no
    H26C O3A 2.6900 . . no
    H26D Cl1 2.7600 . 1_446 no
    H26E O3B 2.6400 . . no
    H26F Cl1 3.1100 . 1_446 no
    H29 N5 2.6700 . . no
    H29 HN5 2.1300 . . no
    H29 C16 3.0900 . 2_655 no
    H29 N3 2.6500 . 2_655 no
    H30 S1B 3.1100 . 2_665 no
    H31 O3A 2.2700 . 2_555 no
    H31 O3B 2.4500 . 2_555 no
    H32 H14 2.5300 . 2_555 no
    H32 O4 2.5300 . . no
    H32 O1B 2.6900 . 1_455 no
loop_
    _geom_angle_atom_site_label_1
    _geom_angle_atom_site_label_2
    _geom_angle_atom_site_label_3
    _geom_angle_site_symmetry_1
    _geom_angle_site_symmetry_2
    _geom_angle_site_symmetry_3
    _geom_angle
    _geom_angle_publ_flag
    C7 S1A C8A . . . 98.3(5) no
    C7 S1B C8B . . . 84.7(4) no
    C23 S2A C24A . . . 88.9(5) no
    C23 S2B C24B . . . 97.0(4) no
    N2 N1 C7 . . . 121.0(3) no
    C7 N1 C9 . . . 115.8(3) no
    N2 N1 C9 . . . 119.3(3) no
    N1 N2 C11 . . . 119.4(3) no
    C15 N3 C16 . . . 117.2(3) no
    C11 N2 HN2 . . . 127(2) no
    N1 N2 HN2 . . . 109(2) no
    N5 N4 C23 . . . 118.1(3) no
    N5 N4 C25 . . . 119.1(3) no
    C23 N4 C25 . . . 118.2(3) no
    N4 N5 C27 . . . 117.7(3) no
    C31 N6 C32 . . . 116.8(4) no
    N4 N5 HN5 . . . 118(3) no
    C27 N5 HN5 . . . 122(3) no
    C2 C1 C6 . . . 122.0(5) no
    C1 C2 C3 . . . 121.1(6) no
    Cl1 C3 C2 . . . 121.6(5) no
    C2 C3 C4 . . . 121.4(5) no
    Cl1 C3 C4 . . . 116.9(4) no
    C3 C4 C5 . . . 119.1(5) no
    C4 C5 C6 . . . 118.5(5) no
    C5 C6 C7 . . . 117.3(4) no
    C1 C6 C7 . . . 124.8(4) no
    C1 C6 C5 . . . 117.9(4) no
    N1 C7 C6 . . . 113.5(3) no
    S1B C7 C6 . . . 111.5(3) no
    S1B C7 N1 . . . 103.1(3) no
    S1A C7 C6 . . . 112.0(4) no
    S1A C7 N1 . . . 99.2(3) no
    S1A C8A C10A . . . 118.9(8) no
    C9 C8A C10A . . . 102.9(8) no
    S1A C8A C9 . . . 100.5(6) no
    S1B C8B C9 . . . 106.8(6) no
    S1B C8B C10B . . . 111.3(7) no
    C9 C8B C10B . . . 112.1(8) no
    O1B C9 C8B . . . 132.6(10) no
    N1 C9 C8B . . . 107.7(5) no
    O1A C9 C8A . . . 118.5(10) no
    O1B C9 N1 . . . 119.4(10) no
    O1A C9 N1 . . . 125.8(10) no
    N1 C9 C8A . . . 115.6(5) no
    N2 C11 C12 . . . 116.7(4) no
    O2 C11 N2 . . . 122.3(4) no
    O2 C11 C12 . . . 121.1(4) no
    C13 C12 C16 . . . 117.6(4) no
    C11 C12 C13 . . . 119.0(4) no
    C11 C12 C16 . . . 123.4(3) no
    C12 C13 C14 . . . 120.1(4) no
    C13 C14 C15 . . . 117.8(4) no
    N3 C15 C14 . . . 123.6(4) no
    N3 C16 C12 . . . 123.7(3) no
    C2 C1 H1 . . . 119.00 no
    C6 C1 H1 . . . 119.00 no
    C3 C2 H2 . . . 119.00 no
    C1 C2 H2 . . . 120.00 no
    C3 C4 H4 . . . 121.00 no
    C5 C4 H4 . . . 120.00 no
    C4 C5 H5 . . . 121.00 no
    C6 C5 H5 . . . 121.00 no
    S1A C7 H7 . . . 111.00 no
    S1B C7 H7 . . . 107.00 no
    N1 C7 H7 . . . 111.00 no
    C6 C7 H7 . . . 111.00 no
    S1A C8A H8A . . . 111.00 no
    C10A C8A H8A . . . 111.00 no
    C9 C8A H8A . . . 111.00 no
    C9 C8B H8B . . . 109.00 no
    C10B C8B H8B . . . 109.00 no
    S1B C8B H8B . . . 109.00 no
    H10A C10A H10B . . . 109.00 no
    H10B C10A H10C . . . 109.00 no
    H10A C10A H10C . . . 109.00 no
    C8A C10A H10C . . . 109.00 no
    C8A C10A H10B . . . 109.00 no
    C8A C10A H10A . . . 109.00 no
    C8B C10B H10E . . . 109.00 no
    C8B C10B H10F . . . 109.00 no
    H10D C10B H10E . . . 109.00 no
    H10E C10B H10F . . . 109.00 no
    H10D C10B H10F . . . 110.00 no
    C8B C10B H10D . . . 109.00 no
    C12 C13 H13 . . . 120.00 no
    C14 C13 H13 . . . 120.00 no
    C15 C14 H14 . . . 121.00 no
    C13 C14 H14 . . . 121.00 no
    C14 C15 H15 . . . 118.00 no
    N3 C15 H15 . . . 118.00 no
    C12 C16 H16 . . . 118.00 no
    N3 C16 H16 . . . 118.00 no
    C18 C17 C22 . . . 121.1(4) no
    C17 C18 C19 . . . 119.9(4) no
    Cl2 C19 C18 . . . 119.8(4) no
    C18 C19 C20 . . . 120.2(4) no
    Cl2 C19 C20 . . . 120.0(4) no
    C19 C20 C21 . . . 119.4(4) no
    C20 C21 C22 . . . 121.0(4) no
    C17 C22 C23 . . . 118.9(4) no
    C21 C22 C23 . . . 122.7(4) no
    C17 C22 C21 . . . 118.4(4) no
    S2B C23 C22 . . . 109.0(4) no
    S2A C23 C22 . . . 114.3(5) no
    S2A C23 N4 . . . 106.3(4) no
    S2B C23 N4 . . . 100.7(3) no
    N4 C23 C22 . . . 113.6(3) no
    S2A C24A C26A . . . 113.9(10) no
    C25 C24A C26A . . . 111.0(10) no
    S2A C24A C25 . . . 108.0(8) no
    C25 C24B C26B . . . 100.6(8) no
    S2B C24B C25 . . . 103.6(6) no
    S2B C24B C26B . . . 115.6(8) no
    O3B C25 N4 . . . 120.1(9) no
    N4 C25 C24B . . . 114.7(5) no
    O3A C25 N4 . . . 125.8(11) no
    O3B C25 C24B . . . 121.4(9) no
    O3A C25 C24A . . . 117.6(11) no
    N4 C25 C24A . . . 106.9(5) no
    N5 C27 C28 . . . 115.7(4) no
    O4 C27 C28 . . . 121.7(4) no
    O4 C27 N5 . . . 122.6(4) no
    C29 C28 C32 . . . 116.8(4) no
    C27 C28 C29 . . . 124.7(3) no
    C27 C28 C32 . . . 118.5(4) no
    C28 C29 C30 . . . 119.9(4) no
    C29 C30 C31 . . . 118.6(4) no
    N6 C31 C30 . . . 124.1(4) no
    N6 C32 C28 . . . 124.0(4) no
    C18 C17 H17 . . . 119.00 no
    C22 C17 H17 . . . 120.00 no
    C17 C18 H18 . . . 120.00 no
    C19 C18 H18 . . . 120.00 no
    C19 C20 H20 . . . 120.00 no
    C21 C20 H20 . . . 120.00 no
    C20 C21 H21 . . . 120.00 no
    C22 C21 H21 . . . 119.00 no
    S2B C23 H23 . . . 119.00 no
    N4 C23 H23 . . . 107.00 no
    C22 C23 H23 . . . 107.00 no
    S2A C23 H23 . . . 107.00 no
    S2A C24A H24A . . . 108.00 no
    C26A C24A H24A . . . 108.00 no
    C25 C24A H24A . . . 108.00 no
    S2B C24B H24B . . . 112.00 no
    C25 C24B H24B . . . 112.00 no
    C26B C24B H24B . . . 112.00 no
    C24A C26A H26A . . . 109.00 no
    C24A C26A H26B . . . 110.00 no
    H26A C26A H26B . . . 110.00 no
    H26A C26A H26C . . . 109.00 no
    C24A C26A H26C . . . 109.00 no
    H26B C26A H26C . . . 110.00 no
    C24B C26B H26E . . . 109.00 no
    C24B C26B H26F . . . 109.00 no
    C24B C26B H26D . . . 109.00 no
    H26D C26B H26F . . . 110.00 no
    H26E C26B H26F . . . 109.00 no
    H26D C26B H26E . . . 109.00 no
    C30 C29 H29 . . . 120.00 no
    C28 C29 H29 . . . 120.00 no
    C31 C30 H30 . . . 121.00 no
    C29 C30 H30 . . . 121.00 no
    N6 C31 H31 . . . 118.00 no
    C30 C31 H31 . . . 118.00 no
    C28 C32 H32 . . . 118.00 no
    N6 C32 H32 . . . 118.00 no
loop_
    _geom_torsion_atom_site_label_1
    _geom_torsion_atom_site_label_2
    _geom_torsion_atom_site_label_3
    _geom_torsion_atom_site_label_4
    _geom_torsion_site_symmetry_1
    _geom_torsion_site_symmetry_2
    _geom_torsion_site_symmetry_3
    _geom_torsion_site_symmetry_4
    _geom_torsion
    _geom_torsion_publ_flag
    C8A S1A C7 N1 . . . . -26.5(6) no
    C8A S1A C7 C6 . . . . -146.5(5) no
    C7 S1A C8A C9 . . . . 13.9(8) no
    C7 S1A C8A C10A . . . . -97.4(8) no
    C23 S2B C24B C26B . . . . -98.4(9) no
    C24B S2B C23 N4 . . . . -19.7(6) no
    C24B S2B C23 C22 . . . . -139.5(5) no
    C23 S2B C24B C25 . . . . 10.6(7) no
    C9 N1 N2 C11 . . . . 79.5(5) no
    C9 N1 C7 S1A . . . . 34.4(6) no
    N2 N1 C7 C6 . . . . -48.9(5) no
    C7 N1 N2 C11 . . . . -77.4(5) no
    C9 N1 C7 C6 . . . . 153.4(4) no
    N2 N1 C9 O1A . . . . -9.6(14) no
    C7 N1 C9 O1A . . . . 148.6(13) no
    N2 N1 C9 C8A . . . . 174.1(6) no
    C7 N1 C9 C8A . . . . -27.8(8) no
    N2 N1 C7 S1A . . . . -167.9(4) no
    N1 N2 C11 C12 . . . . -172.1(3) no
    N1 N2 C11 O2 . . . . 8.2(6) no
    C15 N3 C16 C12 . . . . 0.3(6) no
    C16 N3 C15 C14 . . . . 1.7(6) no
    C23 N4 C25 O3B . . . . -178.7(8) no
    N5 N4 C25 C24B . . . . -176.0(5) no
    C23 N4 C25 C24B . . . . -20.5(7) no
    N5 N4 C25 O3B . . . . 25.9(10) no
    C23 N4 N5 C27 . . . . -85.1(5) no
    C25 N4 N5 C27 . . . . 70.3(5) no
    C25 N4 C23 C22 . . . . 142.4(4) no
    N5 N4 C23 C22 . . . . -61.9(5) no
    C25 N4 C23 S2B . . . . 26.0(5) no
    N5 N4 C23 S2B . . . . -178.3(4) no
    N4 N5 C27 C28 . . . . -173.9(3) no
    N4 N5 C27 O4 . . . . 8.5(6) no
    C32 N6 C31 C30 . . . . 1.0(6) no
    C31 N6 C32 C28 . . . . -0.7(7) no
    C6 C1 C2 C3 . . . . -0.9(9) no
    C2 C1 C6 C7 . . . . -177.1(5) no
    C2 C1 C6 C5 . . . . 1.5(7) no
    C1 C2 C3 C4 . . . . 0.0(9) no
    C1 C2 C3 Cl1 . . . . 177.5(5) no
    C2 C3 C4 C5 . . . . 0.2(8) no
    Cl1 C3 C4 C5 . . . . -177.5(4) no
    C3 C4 C5 C6 . . . . 0.5(7) no
    C4 C5 C6 C7 . . . . 177.5(4) no
    C4 C5 C6 C1 . . . . -1.3(6) no
    C1 C6 C7 S1A . . . . 76.2(5) no
    C1 C6 C7 N1 . . . . -35.1(6) no
    C5 C6 C7 S1A . . . . -102.5(5) no
    C5 C6 C7 N1 . . . . 146.2(4) no
    S1A C8A C9 N1 . . . . 4.6(9) no
    S1A C8A C9 O1A . . . . -172.0(12) no
    C10A C8A C9 N1 . . . . 127.7(7) no
    C10A C8A C9 O1A . . . . -48.9(14) no
    N2 C11 C12 C16 . . . . -13.1(5) no
    N2 C11 C12 C13 . . . . 166.0(4) no
    O2 C11 C12 C13 . . . . -14.3(6) no
    O2 C11 C12 C16 . . . . 166.6(4) no
    C13 C12 C16 N3 . . . . -1.3(6) no
    C11 C12 C16 N3 . . . . 177.9(4) no
    C11 C12 C13 C14 . . . . -178.8(4) no
    C16 C12 C13 C14 . . . . 0.4(6) no
    C12 C13 C14 C15 . . . . 1.4(7) no
    C13 C14 C15 N3 . . . . -2.5(7) no
    C18 C17 C22 C23 . . . . 176.4(4) no
    C18 C17 C22 C21 . . . . 0.5(6) no
    C22 C17 C18 C19 . . . . 0.2(7) no
    C17 C18 C19 C20 . . . . 0.3(7) no
    C17 C18 C19 Cl2 . . . . 179.9(4) no
    C18 C19 C20 C21 . . . . -1.5(7) no
    Cl2 C19 C20 C21 . . . . 178.9(4) no
    C19 C20 C21 C22 . . . . 2.2(7) no
    C20 C21 C22 C23 . . . . -177.4(4) no
    C20 C21 C22 C17 . . . . -1.7(7) no
    C21 C22 C23 N4 . . . . -23.6(6) no
    C21 C22 C23 S2B . . . . 87.8(5) no
    C17 C22 C23 N4 . . . . 160.7(4) no
    C17 C22 C23 S2B . . . . -87.8(5) no
    C26B C24B C25 N4 . . . . 122.6(7) no
    S2B C24B C25 N4 . . . . 2.8(8) no
    C26B C24B C25 O3B . . . . -79.5(12) no
    S2B C24B C25 O3B . . . . 160.6(9) no
    N5 C27 C28 C29 . . . . 24.8(5) no
    O4 C27 C28 C29 . . . . -157.5(4) no
    O4 C27 C28 C32 . . . . 19.8(6) no
    N5 C27 C28 C32 . . . . -157.9(4) no
    C32 C28 C29 C30 . . . . 0.0(6) no
    C27 C28 C32 N6 . . . . -177.3(4) no
    C27 C28 C29 C30 . . . . 177.3(4) no
    C29 C28 C32 N6 . . . . 0.2(7) no
    C28 C29 C30 C31 . . . . 0.3(6) no
    C29 C30 C31 N6 . . . . -0.8(6) no
loop_
    _geom_hbond_atom_site_label_D
    _geom_hbond_atom_site_label_H
    _geom_hbond_atom_site_label_A
    _geom_hbond_site_symmetry_A
    _geom_hbond_distance_DH
    _geom_hbond_distance_HA
    _geom_hbond_distance_DA
    _geom_hbond_angle_DHA
    _geom_hbond_publ_flag
    N2 HN2 N6 1_655 0.85(3) 2.09(3) 2.932(5) 168(3) yes
    N5 HN5 N3 2_655 0.86(4) 2.16(4) 2.950(5) 153(4) yes
    C5 H5 O2 2_665 0.93 2.42 3.245(6) 147 yes
    C14 H14 O1A 2_655 0.93 2.58 3.160(14) 121 yes
    C16 H16 N2 . 0.93 2.56 2.865(5) 100 ?
    C16 H16 O3B 2_655 0.93 2.50 3.242(15) 136 yes
    C17 H17 O4 2_556 0.93 2.50 3.367(6) 155 yes
    C21 H21 N4 . 0.93 2.57 2.885(6) 101 ?
    C26B H26D Cl1 1_446 0.96 2.76 3.373(13) 123 yes
    C31 H31 O3B 2_555 0.93 2.45 3.139(13) 131 yes
