# Supplementary material for: N-[2-(4-Chloro­phen­yl)-5-methyl-4-oxo-1,3-thia­zolidin-3-yl]pyridine-3-carboxamide
Source: Acta Crystallogr Sect E Struct Rep Online. 2011 Mar 2;67(Pt 4):o745–6. doi: 10.1107/S1600536811007136 (PMC3099898; doi:10.1107/S1600536811007136)
Supplement: Supplementary file 2 [file e-67-0o745-Isup2.hkl]

# 
# h,k,l, Fc-squared, Fo-squared, sigma(Fo-squared) and status flag 
# 
data_I
_shelx_title ' 4A' 
_shelx_refln_list_code          4 
_shelx_F_calc_maximum      177.82 
_exptl_crystal_F_000       720.00 
_reflns_d_resolution_high  0.7658 
 
loop_ 
 _symmetry_equiv_pos_as_xyz 
 'x, y, z' 
 '-x, -y, -z' 
 
_cell_length_a    11.4481 
_cell_length_b    12.0276 
_cell_length_c    12.5556 
_cell_angle_alpha  91.798 
_cell_angle_beta  100.282 
_cell_angle_gamma  98.068 
 
_shelx_F_squared_multiplier     1.000 
 
loop_ 
 _refln_index_h 
 _refln_index_k 
 _refln_index_l 
 _refln_F_squared_calc 
 _refln_F_squared_meas 
 _refln_F_squared_sigma 
 _refln_observed_status 
   2   0   0     1505.71     1615.16     14.63 o 
   3   0   0     2068.71     2169.36     37.85 o 
   4   0   0       43.61       44.19      6.97 o 
   6   0   0       34.39       39.95      5.03 o 
   7   0   0      160.73      169.44     10.26 o 
   8   0   0       28.61       30.11      5.10 o 
   9   0   0       92.89       90.66      6.86 o 
  10   0   0        1.08       12.76      5.47 o 
  11   0   0        2.12        7.58      5.51 o 
  12   0   0        0.97        0.82      6.39 o 
  13   0   0        0.54       -0.90      8.00 o 
  14   0   0        0.14        4.70      8.83 o 
 -14   1   0        6.82       11.16      8.62 o 
 -13   1   0        2.58        7.80      7.92 o 
 -12   1   0       19.39       27.49      6.91 o 
 -11   1   0       82.58       80.10      7.39 o 
 -10   1   0       31.46       35.91      5.12 o 
  -9   1   0        2.82        2.24      5.26 o 
  -8   1   0      188.99      167.72      6.06 o 
  -7   1   0      234.37      227.24      9.42 o 
  -6   1   0      101.86      114.62      5.76 o 
  -5   1   0     1266.96     1302.80     21.07 o 
  -4   1   0       46.07      126.34     18.80 o 
  -3   1   0     1028.39     1133.98     28.59 o 
  -2   1   0     8490.15     8312.90    317.98 o 
  -1   1   0     1007.91      832.62     18.71 o 
   1   1   0     2195.87     2140.64     47.26 o 
   2   1   0     7611.72     8274.31    435.42 o 
   3   1   0       40.05       13.74      9.12 o 
   4   1   0     1026.30     1089.86     12.23 o 
   5   1   0     1031.43     1029.09     34.85 o 
   6   1   0      185.27      158.09      7.86 o 
   7   1   0       47.08       36.41      6.60 o 
   8   1   0       21.35       24.68      6.45 o 
   9   1   0      598.66      554.72     26.31 o 
  10   1   0        0.05        2.81      6.34 o 
  11   1   0        2.38        2.13      6.43 o 
  12   1   0        7.18       11.12      6.96 o 
  13   1   0       12.18       10.38      7.45 o 
  14   1   0        0.86        5.29     16.12 o 
 -14   2   0       11.66       11.82      8.27 o 
 -13   2   0        0.71        2.88      7.23 o 
 -12   2   0        1.23        6.95      6.34 o 
 -11   2   0        0.43        1.04      6.27 o 
 -10   2   0        0.65        2.33      7.76 o 
  -9   2   0       94.29       75.05      9.73 o 
  -8   2   0      248.96      211.79      7.11 o 
  -7   2   0       29.61       39.59      5.17 o 
  -6   2   0      316.06      273.19      7.06 o 
  -5   2   0     2438.74     2586.52    134.79 o 
  -4   2   0      624.23      528.43     19.66 o 
  -3   2   0      788.02      942.58      9.66 o 
  -2   2   0    19706.97    18806.29    293.51 o 
  -1   2   0      304.49      351.44     11.91 o 
   0   2   0     1070.86     1075.28     28.45 o 
   1   2   0     2733.43     3110.12    126.79 o 
   2   2   0      809.14      624.66     24.19 o 
   4   2   0      521.07      536.90     23.43 o 
   5   2   0       31.95       40.07      7.75 o 
   6   2   0      233.37      243.50     14.98 o 
   7   2   0       19.57       18.95      6.59 o 
   8   2   0      365.33      404.74     21.91 o 
   9   2   0      112.09      138.28      8.82 o 
  10   2   0       32.02       36.05      7.49 o 
  11   2   0       25.47       34.13     13.98 o 
  12   2   0       12.46        7.98      8.22 o 
  13   2   0        3.36        0.47      6.60 o 
  14   2   0        0.08        0.18      7.75 o 
 -14   3   0        0.37        3.40      6.81 o 
 -13   3   0        1.84       11.15      6.96 o 
 -12   3   0        0.65        3.11      6.20 o 
 -11   3   0       42.09       37.30      5.15 o 
 -10   3   0      133.38      137.10     21.84 o 
  -9   3   0      120.06      132.25     18.92 o 
  -8   3   0        1.48        7.95      5.03 o 
  -7   3   0        0.62       -0.75      5.10 o 
  -6   3   0       22.96       38.92      5.02 o 
  -5   3   0     1135.50     1005.87     45.61 o 
  -3   3   0      750.36      870.29     10.21 o 
  -2   3   0     3893.74     3719.87     30.26 o 
  -1   3   0      884.56      728.73      9.64 o 
   0   3   0      104.29      148.18      7.39 o 
   1   3   0     8796.57     9201.05    273.25 o 
   2   3   0      140.11      167.20      8.44 o 
   3   3   0      557.25      636.13     30.90 o 
   4   3   0      283.16      275.23      9.42 o 
   5   3   0       25.90       28.94      8.29 o 
   6   3   0        0.37        0.33      7.00 o 
   7   3   0      185.84      176.15     11.33 o 
   8   3   0      158.06      136.12      8.00 o 
   9   3   0       91.88      101.93     10.76 o 
  10   3   0       22.49       30.92      7.09 o 
  11   3   0       21.98       20.02      6.49 o 
  12   3   0        6.85        8.32      6.52 o 
  13   3   0        8.14       15.30      7.07 o 
 -14   4   0        1.41        6.66      7.23 o 
 -13   4   0        1.29        7.33      6.22 o 
 -12   4   0       25.59       24.80      6.02 o 
 -11   4   0        1.48        2.15      5.69 o 
 -10   4   0        6.25        4.05      5.91 o 
  -9   4   0        4.93        9.56      4.63 o 
  -8   4   0       37.37       33.28      4.96 o 
  -7   4   0       30.98       43.02      4.81 o 
  -6   4   0      197.36      279.01      7.85 o 
  -5   4   0      184.14      267.00      6.50 o 
  -4   4   0       38.40       42.70      6.77 o 
  -3   4   0     1329.73     1239.76     23.04 o 
  -2   4   0     3215.12     3221.81     53.80 o 
  -1   4   0      251.23      188.29      6.10 o 
   0   4   0       99.30      110.34      6.08 o 
   1   4   0      387.76      381.66     11.29 o 
   2   4   0       61.67       46.03      6.93 o 
   3   4   0      119.97      131.46      6.69 o 
   4   4   0      256.78      261.29      7.94 o 
   5   4   0       11.34       19.40      7.97 o 
   6   4   0      358.97      349.26     30.99 o 
   7   4   0        6.99       14.21      7.48 o 
   8   4   0        0.53       12.30      6.50 o 
   9   4   0       58.38       44.95      7.42 o 
  10   4   0        2.19       12.03      7.84 o 
  11   4   0        2.54        6.91      7.62 o 
  12   4   0        8.62        9.73      8.47 o 
  13   4   0        7.34       14.31      8.16 o 
 -14   5   0        0.09        2.08      6.64 o 
 -13   5   0        1.10        5.14      5.89 o 
 -12   5   0        2.45        3.48      5.46 o 
 -11   5   0        8.03       15.52      5.35 o 
 -10   5   0        2.64        9.82      7.22 o 
  -9   5   0       13.58       22.18      5.14 o 
  -8   5   0       13.92       12.99      4.69 o 
  -7   5   0       13.79       14.95      4.67 o 
  -6   5   0       27.04       24.59      4.75 o 
  -5   5   0     1249.85     1286.05      9.85 o 
  -4   5   0      240.66      245.49      7.38 o 
  -3   5   0        9.22       18.83      5.06 o 
  -2   5   0      357.90      318.12      7.71 o 
  -1   5   0     2226.80     2308.40     70.32 o 
   0   5   0      173.64      173.55      7.00 o 
   1   5   0      296.16      281.48      9.18 o 
   2   5   0      205.37      236.49      6.74 o 
   3   5   0      411.39      452.66      8.24 o 
   4   5   0       93.00       71.33      6.98 o 
   5   5   0       59.34       58.22      8.71 o 
   6   5   0      115.72      122.25      8.15 o 
   7   5   0       35.67       64.64      9.11 o 
   8   5   0        2.82       19.24      7.10 o 
   9   5   0        0.89        9.11      6.47 o 
  10   5   0        0.02       11.10      6.93 o 
  11   5   0        1.75       15.73      6.90 o 
  12   5   0        6.78       11.05      8.71 o 
  13   5   0        7.72       -6.05      9.91 o 
 -14   6   0        0.07        0.82      6.20 o 
 -13   6   0        0.49        2.16      5.88 o 
 -12   6   0        1.23       -3.88      5.66 o 
 -11   6   0        0.94        9.11      5.39 o 
 -10   6   0        6.22       14.30      6.57 o 
  -9   6   0        9.26       18.71      4.78 o 
  -8   6   0       54.09       68.68      6.13 o 
  -7   6   0      226.04      192.62      9.64 o 
  -6   6   0       36.05       55.82     11.21 o 
  -5   6   0        2.56       19.19      5.57 o 
  -4   6   0       25.79       24.21      5.85 o 
  -3   6   0      206.94      219.43      5.69 o 
  -2   6   0        1.89       13.34      5.38 o 
  -1   6   0      654.08      639.26     12.47 o 
   0   6   0      338.80      302.60      9.76 o 
   1   6   0       18.77       32.96      5.03 o 
   2   6   0      222.28      209.85      5.88 o 
   3   6   0        1.68        5.80      5.60 o 
   4   6   0      358.47      332.27     11.75 o 
   5   6   0        0.36        6.77      7.32 o 
   6   6   0      161.36      187.19      7.49 o 
   7   6   0       33.86       35.64      7.16 o 
   8   6   0        1.75       19.21      7.09 o 
   9   6   0       24.98       24.23      7.38 o 
  10   6   0        0.98        5.56     10.66 o 
  11   6   0        2.35        0.82      6.63 o 
  12   6   0        9.61        5.67      7.09 o 
 -13   7   0        0.26        5.38      6.45 o 
 -12   7   0        1.72        4.59      5.34 o 
 -11   7   0       18.75       29.52      6.49 o 
 -10   7   0       18.33       22.77      6.05 o 
  -9   7   0        6.54       19.59      7.47 o 
  -8   7   0        4.32       13.67      5.29 o 
  -7   7   0      177.37      168.18      7.48 o 
  -6   7   0        8.58       12.69      5.65 o 
  -5   7   0      113.63      106.42      8.15 o 
  -4   7   0      597.37      622.51     34.78 o 
  -3   7   0       30.05       34.72      5.06 o 
  -2   7   0      110.17      117.38      8.49 o 
  -1   7   0      124.97      125.46      8.74 o 
   0   7   0       39.02       42.14      5.31 o 
   1   7   0      195.39      139.11      7.47 o 
   2   7   0      233.65      224.18      7.37 o 
   3   7   0       72.94       78.30      5.54 o 
   4   7   0        0.04        9.31      5.91 o 
   5   7   0        8.39       14.82      7.57 o 
   6   7   0       93.11      107.57      7.52 o 
   7   7   0       62.07       67.88      6.77 o 
   8   7   0        9.97       19.76      7.39 o 
   9   7   0        9.91       23.18      6.92 o 
  10   7   0        7.68       12.49      7.83 o 
  11   7   0        0.53       14.67      8.70 o 
  12   7   0        4.80        9.37     13.19 o 
 -13   8   0        3.00        5.86      8.27 o 
 -12   8   0        6.02       12.47      5.40 o 
 -11   8   0        0.48        5.60      5.81 o 
 -10   8   0       15.46        3.58      5.00 o 
  -9   8   0        5.44        5.55      6.07 o 
  -8   8   0       20.26       21.85      6.44 o 
  -7   8   0       48.92       53.89      5.78 o 
  -6   8   0        0.25       -1.93      4.70 o 
  -5   8   0       14.59       16.91      4.80 o 
  -4   8   0       49.08       54.75      4.99 o 
  -3   8   0       31.21       33.35      9.10 o 
  -2   8   0       29.91       36.20      9.71 o 
  -1   8   0        0.50        4.90      4.56 o 
   0   8   0      547.16      514.61     33.99 o 
   1   8   0        0.08       12.06      5.26 o 
   2   8   0      109.31      100.19      5.88 o 
   3   8   0        0.11        6.13      5.69 o 
   4   8   0        0.11        6.66      5.55 o 
   5   8   0        4.26        3.55      7.19 o 
   6   8   0       38.54       38.82      9.26 o 
   7   8   0       47.94       53.37     11.26 o 
   8   8   0        0.40       19.01      8.34 o 
   9   8   0        2.63        7.78      7.12 o 
  10   8   0        8.54       14.00      9.33 o 
  11   8   0        0.88        5.14      7.09 o 
 -13   9   0        0.75       -0.27      6.40 o 
 -12   9   0        0.22        9.27      5.69 o 
 -11   9   0        2.81        2.80      5.32 o 
 -10   9   0       27.89       38.40      5.59 o 
  -9   9   0       12.49        8.96      5.67 o 
  -8   9   0       20.94       24.19      6.10 o 
  -7   9   0       13.23        9.48      8.03 o 
  -6   9   0       27.34       29.79      5.92 o 
  -5   9   0       27.13       29.74      6.20 o 
  -4   9   0        0.41       -4.97      6.63 o 
  -3   9   0       17.85       19.45      6.52 o 
  -2   9   0      502.38      438.59     32.45 o 
  -1   9   0       44.15       46.94      4.80 o 
   0   9   0       51.09       49.25      4.94 o 
   1   9   0      382.87      375.27     14.17 o 
   2   9   0      181.66      157.19      7.36 o 
   3   9   0        7.23        9.39      5.14 o 
   4   9   0      851.67      797.97     20.25 o 
   5   9   0      227.27      217.62      8.12 o 
   6   9   0        0.59        3.37      7.30 o 
   7   9   0        3.36       15.04      9.43 o 
   8   9   0        4.04       20.66      8.50 o 
   9   9   0       12.33       10.16     10.81 o 
  10   9   0        0.45       -8.88      8.88 o 
 -12  10   0        3.68        2.26      6.05 o 
 -11  10   0        5.56       10.05      5.57 o 
 -10  10   0        4.94        9.47      5.60 o 
  -9  10   0        0.02        1.93      4.65 o 
  -8  10   0        8.30        9.95      5.19 o 
  -7  10   0        0.19       -1.47      5.22 o 
  -6  10   0       78.65       82.75      5.49 o 
  -5  10   0       28.70       26.93      5.38 o 
  -4  10   0        0.62        4.58      5.34 o 
  -3  10   0        0.17        6.55      5.90 o 
  -2  10   0       74.59       68.61      7.44 o 
  -1  10   0      103.59      118.79      7.35 o 
   0  10   0       65.87       63.70      4.90 o 
   1  10   0        0.00        1.15      4.75 o 
   2  10   0       46.94       59.31      5.23 o 
   3  10   0      344.84      318.83     16.17 o 
   4  10   0       14.95       15.28      5.57 o 
   5  10   0        0.03        3.73      6.84 o 
   6  10   0        3.78        4.22      6.96 o 
   7  10   0       13.22       18.48     12.33 o 
   8  10   0        5.94       -3.12     14.51 o 
   9  10   0        1.87       -4.22     20.36 o 
 -11  11   0        0.66        1.88      5.02 o 
 -10  11   0        4.30        2.16      4.74 o 
  -9  11   0        1.24        1.49      4.83 o 
  -8  11   0       11.21       19.20      5.44 o 
  -7  11   0        1.21        7.43      5.77 o 
  -6  11   0        2.50        8.52      6.61 o 
  -5  11   0        5.12        4.17      5.18 o 
  -4  11   0      144.94      135.01     14.44 o 
  -3  11   0       56.34       43.71      5.62 o 
  -2  11   0      102.82       80.80      5.78 o 
  -1  11   0       12.23       14.88      5.45 o 
   0  11   0       33.26       28.12      4.76 o 
   1  11   0        0.92       -2.29      5.84 o 
   2  11   0        1.98       11.85      4.94 o 
   3  11   0        1.85        0.30      5.09 o 
   4  11   0        0.08       -0.46      5.21 o 
   5  11   0        4.14        3.53      6.48 o 
   6  11   0       23.73       16.32      7.13 o 
   7  11   0        3.87       12.94     10.78 o 
   8  11   0        0.33       10.28      8.76 o 
 -10  12   0        0.03        3.01      5.37 o 
  -9  12   0        0.62        1.06      4.76 o 
  -8  12   0        0.00        8.45      5.27 o 
  -7  12   0        8.86       14.60      6.00 o 
  -6  12   0        0.67        8.41      5.24 o 
  -5  12   0       30.61       21.82      5.12 o 
  -4  12   0        1.57        5.88      8.52 o 
  -3  12   0        2.02        9.67      5.40 o 
  -2  12   0       22.70       30.65      5.36 o 
  -1  12   0        3.32       13.75      5.09 o 
   0  12   0       26.90       36.18      4.98 o 
   1  12   0        0.55       -0.71      4.69 o 
   2  12   0       45.60       50.46      5.08 o 
   3  12   0       20.20       21.48      5.20 o 
   4  12   0        9.33       12.40      5.41 o 
   5  12   0       26.25       16.89      6.37 o 
   6  12   0        2.76       12.28      7.22 o 
   7  12   0       13.56        8.72     16.34 o 
  -9  13   0        1.92        6.55      4.86 o 
  -8  13   0        5.51        3.68      5.52 o 
  -7  13   0        5.38       -0.38      5.44 o 
  -6  13   0        1.01        9.33      5.74 o 
  -5  13   0        6.06        6.23      5.74 o 
  -4  13   0        7.89        7.40      5.66 o 
  -3  13   0        2.71        9.05      7.04 o 
  -2  13   0       16.07       21.60      5.88 o 
  -1  13   0       14.78       13.95      5.27 o 
   0  13   0       12.27        7.79      4.60 o 
   1  13   0       40.77       32.03      6.58 o 
   2  13   0       21.02       17.70      5.33 o 
   3  13   0        3.29        7.56      5.27 o 
   4  13   0        1.30       -0.88      5.25 o 
   5  13   0       10.46       -0.09      7.39 o 
   6  13   0        0.00        1.73      7.41 o 
  -8  14   0        0.07        8.66      5.84 o 
  -7  14   0        1.46        2.95      6.16 o 
  -6  14   0        2.68        2.24      6.15 o 
  -5  14   0        0.48       11.02      5.63 o 
  -4  14   0        4.60        5.84      5.69 o 
  -3  14   0       22.12       26.87      5.65 o 
  -2  14   0        0.10        5.56      5.40 o 
  -1  14   0        7.75       13.11      5.59 o 
   0  14   0       11.50        4.96      5.54 o 
   1  14   0        5.51        0.17      5.28 o 
   2  14   0        0.32       -0.68      5.61 o 
   3  14   0       17.51       13.06      5.61 o 
   4  14   0        0.08        3.83      5.79 o 
  -6  15   0        0.31        5.26      5.97 o 
  -5  15   0        5.78       -4.23      6.96 o 
  -4  15   0        5.36       10.85      6.20 o 
  -3  15   0        8.51        1.48      7.77 o 
  -2  15   0        3.53       17.20      6.21 o 
  -1  15   0        1.94        7.16      5.76 o 
   0  15   0        1.49       -5.27      5.77 o 
   1  15   0        1.60        9.41      5.58 o 
   2  15   0        2.91        6.52      8.16 o 
  -2 -15   1        0.00        1.00      5.49 o 
  -1 -15   1        2.27        7.03      5.15 o 
   0 -15   1        0.49       -4.72      6.06 o 
   1 -15   1        5.34       -2.15      7.93 o 
   2 -15   1        6.54       11.43      5.50 o 
   3 -15   1        4.26        8.66      5.31 o 
   4 -15   1        0.00        6.72      6.78 o 
   5 -15   1        9.53        8.68      9.17 o 
   6 -15   1        0.07       -2.36     13.73 o 
  -4 -14   1        0.13        3.52      5.46 o 
  -3 -14   1        0.48        7.27      5.34 o 
  -2 -14   1        1.03        7.55      5.33 o 
  -1 -14   1        5.08        9.41      8.26 o 
   0 -14   1        0.02       -2.59      5.59 o 
   1 -14   1        0.84        3.27      5.18 o 
   2 -14   1       15.16       10.99      5.28 o 
   3 -14   1        1.86        3.89      5.56 o 
   4 -14   1       17.64       20.36      5.95 o 
   5 -14   1        4.31        4.69      6.76 o 
   6 -14   1        2.71       -5.40      6.70 o 
   7 -14   1        0.22       19.23      6.32 o 
   8 -14   1        3.93        9.98      6.21 o 
  -6 -13   1        0.31        9.08      7.33 o 
  -5 -13   1        3.03        4.46      6.84 o 
  -4 -13   1       15.30       15.67      5.56 o 
  -3 -13   1        8.58       13.72      6.50 o 
  -2 -13   1        9.88       19.27      5.17 o 
  -1 -13   1        6.16       11.36      4.71 o 
   0 -13   1        6.64        9.27      4.48 o 
   1 -13   1        4.37       13.71      5.53 o 
   2 -13   1       16.04       19.62      5.27 o 
   3 -13   1        6.71        9.55      5.77 o 
   4 -13   1        9.64       11.04      5.38 o 
   5 -13   1        0.22        1.50      9.24 o 
   6 -13   1        2.29        9.78      5.38 o 
   7 -13   1        7.18        7.22      5.44 o 
   8 -13   1        4.77        4.21      5.49 o 
   9 -13   1        0.03        4.43      5.79 o 
  -7 -12   1        0.14       13.26      8.58 o 
  -6 -12   1        1.41       14.78      7.02 o 
  -5 -12   1        0.03       10.57      8.47 o 
  -4 -12   1        1.42       -3.18      5.53 o 
  -3 -12   1        0.01        1.63      4.93 o 
  -2 -12   1        2.05       11.12      5.01 o 
  -1 -12   1       15.66       26.60      4.57 o 
   0 -12   1        0.37        1.94      4.48 o 
   1 -12   1        1.83        9.13      4.97 o 
   2 -12   1        2.60       -6.50      6.50 o 
   3 -12   1       11.06       14.61      5.32 o 
   4 -12   1        1.13        4.60      5.22 o 
   5 -12   1       48.40       48.79      5.92 o 
   6 -12   1       53.44       40.45      5.44 o 
   7 -12   1        0.04        2.65      5.23 o 
   8 -12   1        2.13       -1.14      5.24 o 
   9 -12   1        3.32        2.81      5.23 o 
  10 -12   1        0.97        4.10      5.41 o 
  -8 -11   1        0.84       10.72      8.28 o 
  -7 -11   1        1.55        5.81     15.18 o 
  -6 -11   1        4.68       14.32      6.74 o 
  -5 -11   1        0.31       12.83      6.22 o 
  -4 -11   1       10.86       18.12      5.21 o 
  -3 -11   1        0.86        5.07      5.02 o 
  -2 -11   1        4.75       19.10      4.98 o 
  -1 -11   1      115.83      103.68      6.28 o 
   0 -11   1       79.58       88.37      4.71 o 
   1 -11   1      120.44      112.98      4.63 o 
   2 -11   1       33.80       31.36      6.09 o 
   3 -11   1        0.32        9.00      5.39 o 
   4 -11   1        7.00       13.69      5.94 o 
   5 -11   1        0.26        3.68      6.54 o 
   6 -11   1      104.05       99.76      7.47 o 
   7 -11   1        2.17       14.54      5.65 o 
   8 -11   1        0.34        3.73      5.45 o 
   9 -11   1        0.36       11.15      5.01 o 
  10 -11   1        0.74        1.04      4.85 o 
  11 -11   1        0.16        5.63      5.47 o 
  -9 -10   1        3.14       17.74      9.03 o 
  -8 -10   1        3.91       -1.46      7.76 o 
  -7 -10   1        6.74       -3.85      8.55 o 
  -6 -10   1       28.29       25.23      7.58 o 
  -5 -10   1        2.78       -1.84      6.21 o 
  -4 -10   1       10.71       15.49      5.20 o 
  -3 -10   1       16.10       18.95      5.15 o 
  -2 -10   1        0.34       13.41      4.64 o 
  -1 -10   1        1.31        5.13      6.25 o 
   0 -10   1       59.15       71.52      5.59 o 
   1 -10   1       87.59       88.23      5.14 o 
   2 -10   1       16.06       19.85      5.84 o 
   3 -10   1      175.20      152.13      6.65 o 
   4 -10   1       33.37       25.29      5.20 o 
   5 -10   1        2.92        5.39      5.21 o 
   6 -10   1       12.77       13.14      5.02 o 
   7 -10   1        3.63        6.94      7.97 o 
   8 -10   1       13.32       18.27      5.29 o 
   9 -10   1       14.68       18.32      4.64 o 
  10 -10   1       12.24       21.03      4.83 o 
  11 -10   1        0.02        6.19      5.51 o 
  12 -10   1        0.06       -6.13      6.13 o 
 -10  -9   1        1.59       15.73      9.82 o 
  -9  -9   1        0.28       11.72      7.75 o 
  -8  -9   1       13.80       20.76     15.98 o 
  -7  -9   1       39.48       53.32      8.66 o 
  -6  -9   1        6.74       20.65      7.59 o 
  -5  -9   1      287.86      271.17      7.42 o 
  -4  -9   1        4.34        9.58      5.40 o 
  -3  -9   1        0.85        3.32      5.19 o 
  -2  -9   1      189.28      156.27      5.97 o 
  -1  -9   1      396.30      390.49     13.89 o 
   0  -9   1       27.15       24.91      4.83 o 
   1  -9   1        8.28       18.48      5.13 o 
   2  -9   1       31.01       20.90      6.14 o 
   3  -9   1      123.49      111.55      5.88 o 
   4  -9   1       25.25       22.78      5.18 o 
   5  -9   1        0.25        4.41      4.85 o 
   6  -9   1        2.45       12.32      9.76 o 
   7  -9   1       12.65       20.38      4.97 o 
   8  -9   1        3.96        8.98      5.29 o 
   9  -9   1        2.46        7.40      4.96 o 
  10  -9   1        9.54        3.33      5.57 o 
  11  -9   1        1.76        5.19      5.63 o 
  12  -9   1        0.19       -5.89      5.89 o 
 -11  -8   1        4.06        2.79      7.23 o 
 -10  -8   1        3.05       10.37      8.15 o 
  -9  -8   1       16.16       19.07      6.44 o 
  -8  -8   1        0.27       -0.69      6.81 o 
  -7  -8   1       32.05       42.30      7.68 o 
  -6  -8   1       65.51       57.58      6.97 o 
  -5  -8   1       31.59       37.06      6.46 o 
  -4  -8   1       63.89       72.51      5.74 o 
  -3  -8   1      380.30      367.24     15.48 o 
  -2  -8   1       19.76       33.42      5.98 o 
  -1  -8   1      532.79      530.61     28.05 o 
   0  -8   1       39.34       51.95      5.48 o 
   1  -8   1      175.60      151.34     15.09 o 
   2  -8   1       74.53       55.91      5.49 o 
   3  -8   1        2.15       14.92      5.12 o 
   4  -8   1      132.34      109.81      5.44 o 
   5  -8   1        0.01        1.86      4.88 o 
   6  -8   1      120.45      108.95      7.60 o 
   7  -8   1      100.71      111.08      6.34 o 
   8  -8   1       83.44       83.49      5.63 o 
   9  -8   1       41.77       42.91      9.58 o 
  10  -8   1       12.60       11.76      4.95 o 
  11  -8   1        5.22        4.59      5.46 o 
  12  -8   1        0.82        4.33      5.83 o 
  13  -8   1        0.62       11.88      6.17 o 
 -12  -7   1        1.34        7.28      6.76 o 
 -11  -7   1        0.01        1.07      7.14 o 
 -10  -7   1        0.08       10.05      6.49 o 
  -9  -7   1       12.04       18.89      7.66 o 
  -8  -7   1        0.62       20.72      8.12 o 
  -7  -7   1       16.02       20.89      7.68 o 
  -6  -7   1      110.92      131.21      6.45 o 
  -5  -7   1      135.70      142.80      8.31 o 
  -4  -7   1       21.39       25.24      5.87 o 
  -3  -7   1       32.70       36.05      5.45 o 
  -2  -7   1       19.82       21.01      5.19 o 
  -1  -7   1     2059.91     1924.07     76.75 o 
   0  -7   1      174.41      175.01      5.89 o 
   1  -7   1       21.21       13.48      5.27 o 
   2  -7   1      114.52      119.98      5.69 o 
   3  -7   1       44.73       42.04      5.32 o 
   4  -7   1      161.48      149.09      8.36 o 
   5  -7   1       41.36       38.56     12.96 o 
   6  -7   1       14.33       10.28      6.45 o 
   7  -7   1      202.37      201.84     20.18 o 
   8  -7   1       25.24       22.08      4.83 o 
   9  -7   1        6.10       12.00      5.36 o 
  10  -7   1        2.06       10.65      5.25 o 
  11  -7   1        0.50        3.30      5.16 o 
  12  -7   1        2.26        6.88      6.15 o 
  13  -7   1        0.55        4.78      8.42 o 
 -12  -6   1        0.03       23.62     12.26 o 
 -11  -6   1        5.46        5.82      7.03 o 
 -10  -6   1        2.02       13.23      6.84 o 
  -9  -6   1       19.13       21.45      7.35 o 
  -8  -6   1        5.27        9.97      7.51 o 
  -7  -6   1       60.19       62.34      8.04 o 
  -6  -6   1        3.70        2.76      6.53 o 
  -5  -6   1      118.77       97.30      6.54 o 
  -4  -6   1      244.64      243.45      6.77 o 
  -3  -6   1      349.70      318.68     17.02 o 
  -2  -6   1       90.07       85.49      5.51 o 
  -1  -6   1       51.67       46.91      5.26 o 
   0  -6   1     1196.35     1180.40     12.61 o 
   1  -6   1      981.89      980.16     20.25 o 
   2  -6   1        8.87       10.82      6.04 o 
   3  -6   1       75.72       83.21      5.78 o 
   4  -6   1       38.31       53.45     10.62 o 
   5  -6   1      761.44      752.40     11.33 o 
   6  -6   1        4.75       14.84      7.87 o 
   7  -6   1      191.87      206.11      6.53 o 
   8  -6   1        3.13        9.33      4.94 o 
   9  -6   1      111.54      104.47      5.47 o 
  10  -6   1        9.11        8.80      5.64 o 
  11  -6   1       13.17       15.58      5.22 o 
  12  -6   1        0.51        2.81      5.57 o 
  13  -6   1        5.68       14.57      6.46 o 
  14  -6   1        0.27       13.12     12.66 o 
 -13  -5   1        0.17       11.59      7.86 o 
 -12  -5   1        1.02        8.39      6.53 o 
 -11  -5   1        4.10       19.90     11.56 o 
 -10  -5   1       22.36       18.13     11.74 o 
  -9  -5   1       43.49       37.58      6.77 o 
  -8  -5   1       38.27       45.48      7.91 o 
  -7  -5   1       26.77       31.93      8.53 o 
  -6  -5   1      483.70      429.81      7.91 o 
  -5  -5   1       10.49       17.84      6.83 o 
  -4  -5   1       19.36       22.07      6.60 o 
  -3  -5   1      613.30      693.46      8.69 o 
  -2  -5   1      126.07      115.11      8.32 o 
  -1  -5   1       11.42        8.16      5.03 o 
   0  -5   1      295.92      265.97      6.36 o 
   1  -5   1      665.23      652.65     12.12 o 
   2  -5   1       94.40       80.59      5.89 o 
   3  -5   1      155.04      135.51      7.16 o 
   4  -5   1      246.88      270.95      9.65 o 
   5  -5   1      740.54      771.71     12.08 o 
   6  -5   1      275.90      257.26      9.12 o 
   7  -5   1       15.98       27.47      6.23 o 
   8  -5   1        9.47       20.67      4.86 o 
   9  -5   1       49.60       54.55      6.22 o 
  10  -5   1       12.80       11.64      5.57 o 
  11  -5   1        4.97        6.01      5.60 o 
  12  -5   1       13.48       20.24      5.74 o 
  13  -5   1        0.03        2.25      6.21 o 
  14  -5   1        0.00        6.12      6.24 o 
 -13  -4   1        0.12        4.73      7.84 o 
 -12  -4   1        0.60        6.53     11.41 o 
 -11  -4   1       24.51       20.15      7.13 o 
 -10  -4   1        1.17       -6.59      8.93 o 
  -9  -4   1       16.90       18.38      6.38 o 
  -8  -4   1       30.84       22.44      7.24 o 
  -7  -4   1       98.98       98.19     10.91 o 
  -6  -4   1       45.81       46.14      6.96 o 
  -5  -4   1      370.67      342.83     17.85 o 
  -4  -4   1      113.36      145.34      7.96 o 
  -3  -4   1     3517.88     3342.43    121.37 o 
  -2  -4   1      741.89      597.33     19.29 o 
  -1  -4   1      675.65      634.98     21.33 o 
   0  -4   1     1462.82     1604.75     10.84 o 
   2  -4   1     1291.59     1277.16     21.18 o 
   3  -4   1      879.18     1008.20     13.98 o 
   4  -4   1       43.45       35.46      8.69 o 
   5  -4   1      217.93      227.12      9.44 o 
   6  -4   1       40.62       39.47      6.09 o 
   7  -4   1      178.75      196.06      8.97 o 
   8  -4   1       39.81       31.34      5.15 o 
   9  -4   1        0.16       10.83      5.95 o 
  10  -4   1       20.63       21.68      5.36 o 
  11  -4   1       17.89       14.97      6.14 o 
  12  -4   1       30.20       24.67      5.63 o 
  13  -4   1        0.29        0.76      6.82 o 
  14  -4   1        0.06        6.71      7.24 o 
 -13  -3   1        2.75       11.16      8.23 o 
 -12  -3   1        4.91        8.35      6.38 o 
 -11  -3   1       22.02       28.85      6.27 o 
 -10  -3   1       62.63       65.95      6.28 o 
  -9  -3   1       98.80      111.64      9.26 o 
  -8  -3   1      112.93      105.86      7.04 o 
  -7  -3   1      186.83      195.88      8.43 o 
  -6  -3   1      673.42      667.11     13.37 o 
  -5  -3   1      496.62      526.48     15.96 o 
  -4  -3   1      444.41      430.54     16.36 o 
  -3  -3   1       27.87       16.70      8.47 o 
  -2  -3   1      558.50      495.81     16.58 o 
  -1  -3   1      637.80      617.07     12.69 o 
   0  -3   1      198.04      270.61     82.09 o 
   1  -3   1     3557.42     3456.41    137.78 o 
   3  -3   1      197.04      138.32     10.40 o 
   4  -3   1       65.69       59.74      8.97 o 
   5  -3   1      158.03      155.69      7.50 o 
   6  -3   1      289.82      271.63      7.22 o 
   7  -3   1        7.95       11.41      5.83 o 
   8  -3   1       10.49       10.15      5.81 o 
   9  -3   1       20.87       17.01      5.71 o 
  10  -3   1      227.99      205.35      9.78 o 
  11  -3   1       44.90       42.54      6.39 o 
  12  -3   1        1.27        7.31      6.59 o 
  13  -3   1        0.24        8.26      9.20 o 
  14  -3   1        0.00        3.70      6.96 o 
 -14  -2   1        0.10        3.40      7.24 o 
 -13  -2   1        0.03        2.93      9.35 o 
 -12  -2   1       13.75       14.32      7.53 o 
 -11  -2   1      104.19      100.36      7.14 o 
 -10  -2   1      222.20      204.31     13.92 o 
  -9  -2   1      101.28      108.01      8.07 o 
  -8  -2   1       15.01       13.36      6.56 o 
  -7  -2   1      131.37      132.38      8.65 o 
  -6  -2   1       66.57       48.65      6.75 o 
  -5  -2   1     1366.09     1270.31     48.36 o 
  -4  -2   1       69.17       81.16      8.37 o 
  -3  -2   1       76.24       40.98     10.48 o 
  -2  -2   1      743.65      618.78     23.12 o 
  -1  -2   1      323.70      255.82      7.97 o 
   0  -2   1      324.89      355.59     10.37 o 
   1  -2   1      257.05      209.25      9.30 o 
   2  -2   1     7053.57     7953.95    114.40 o 
   3  -2   1     1380.21     1708.37     19.13 o 
   4  -2   1       70.89       70.67      7.21 o 
   5  -2   1      345.40      398.13     14.05 o 
   6  -2   1      592.26      597.25     37.91 o 
   7  -2   1       34.04       42.24      5.55 o 
   8  -2   1       50.32       36.69      6.11 o 
   9  -2   1       29.46       43.77      5.80 o 
  10  -2   1       94.03       89.71      6.39 o 
  11  -2   1       52.99       63.51      6.85 o 
  12  -2   1        0.59        5.30      6.15 o 
  13  -2   1        0.29        2.20      7.05 o 
  14  -2   1        0.19        0.74      7.26 o 
 -14  -1   1        3.79        6.87      8.45 o 
 -13  -1   1       15.54       12.14      7.52 o 
 -12  -1   1        7.48        7.35      6.42 o 
 -11  -1   1        1.03        3.29      6.46 o 
 -10  -1   1      146.57      140.24      7.93 o 
  -9  -1   1       72.80       80.80      5.66 o 
  -8  -1   1       20.25       18.56      5.93 o 
  -7  -1   1       26.87       22.41      6.11 o 
  -6  -1   1      224.12      251.91      6.79 o 
  -5  -1   1      556.51      580.68     28.91 o 
  -4  -1   1      194.76      204.94      7.71 o 
  -3  -1   1       16.11       39.16      8.86 o 
  -2  -1   1       37.66       25.42      9.70 o 
  -1  -1   1     5044.35     4175.96    136.56 o 
   0  -1   1     5458.18     5498.30    161.72 o 
   1  -1   1      410.61      269.61     14.14 o 
   2  -1   1    14996.27    15161.96    836.41 o 
   3  -1   1     3132.57     3556.62     99.74 o 
   4  -1   1     1846.10     1768.05     80.44 o 
   5  -1   1      701.10      811.83     15.71 o 
   6  -1   1      213.39      294.60     11.31 o 
   7  -1   1      130.96      151.99      6.16 o 
   8  -1   1       14.09       19.93      6.32 o 
   9  -1   1        0.24        3.16      6.31 o 
  10  -1   1       80.91       78.75      7.21 o 
  11  -1   1       10.06       11.52      6.58 o 
  12  -1   1        1.23        7.00      7.23 o 
  13  -1   1        0.33        5.70      7.42 o 
  14  -1   1        2.31        7.91      8.61 o 
 -14   0   1        2.88        6.11      9.11 o 
 -13   0   1        4.00        9.77      5.95 o 
 -12   0   1        0.40        2.95      6.46 o 
 -11   0   1       34.47       39.54      6.00 o 
 -10   0   1        5.00       15.35      5.64 o 
  -9   0   1       85.27       71.27      5.30 o 
  -8   0   1      183.12      177.10      6.29 o 
  -7   0   1       25.06       21.25      5.50 o 
  -6   0   1      497.07      490.66     11.51 o 
  -5   0   1     6114.84     5752.53     63.36 o 
  -4   0   1       53.59       77.83      6.60 o 
  -3   0   1    19970.48    17755.73    498.94 o 
  -2   0   1     6945.88     6372.10    189.95 o 
  -1   0   1        1.47        6.72      8.95 o 
   1   0   1     1422.83     1452.80     22.02 o 
   2   0   1     1295.52     1031.78     39.08 o 
   3   0   1     1074.35      993.56     32.20 o 
   4   0   1     1382.70     1231.65     27.31 o 
   5   0   1        4.33       19.02      5.49 o 
   6   0   1       12.00       13.90      5.01 o 
   7   0   1       11.89       22.64      5.91 o 
   8   0   1      101.41      106.47      6.02 o 
   9   0   1       35.50       32.23      5.99 o 
  10   0   1        5.24       12.34      5.30 o 
  11   0   1        1.66        6.60      7.72 o 
  12   0   1        1.47       14.19      8.47 o 
  13   0   1        0.27        0.86      8.25 o 
  14   0   1        0.17        4.68      9.63 o 
 -14   1   1        1.56       -1.66      7.90 o 
 -13   1   1        0.95       16.88      8.72 o 
 -12   1   1        5.66       15.86      7.83 o 
 -11   1   1       20.12       17.74      5.36 o 
 -10   1   1       43.62       42.70      9.31 o 
  -9   1   1      310.26      309.46     14.86 o 
  -8   1   1        8.89       12.03      4.83 o 
  -7   1   1       41.69       61.47      4.86 o 
  -6   1   1      145.52      168.51      5.27 o 
  -5   1   1       43.94       76.23      5.96 o 
  -4   1   1     7552.51     7737.71    241.11 o 
  -3   1   1     2849.71     2693.60     61.97 o 
  -2   1   1    31620.39    34039.47    768.05 o 
  -1   1   1      167.83      183.90     10.61 o 
   0   1   1     2733.06     3367.80     72.86 o 
   1   1   1     4494.94     3847.71     81.65 o 
   2   1   1     4411.09     4159.43    128.31 o 
   3   1   1     1843.89     1605.88     16.04 o 
   4   1   1        7.45        7.93      7.85 o 
   5   1   1     2208.51     2131.50     67.65 o 
   6   1   1     1566.09     1663.90     65.57 o 
   7   1   1        1.01       14.55      6.39 o 
   8   1   1       16.94       23.06      6.28 o 
   9   1   1       26.64       31.09      6.75 o 
  10   1   1       26.10       38.52      6.75 o 
  11   1   1        1.91        0.79      6.87 o 
  12   1   1        0.84       -1.72      7.60 o 
  13   1   1        0.01        7.36     12.26 o 
  14   1   1        1.55       20.41     10.88 o 
 -14   2   1        1.33        3.40      7.49 o 
 -13   2   1        1.72        5.94      7.27 o 
 -12   2   1        5.80        4.28      8.32 o 
 -11   2   1       54.48       48.25      5.95 o 
 -10   2   1      147.75      126.61     10.99 o 
  -9   2   1        3.21        7.73      4.55 o 
  -8   2   1       39.19       38.69      5.19 o 
  -7   2   1      581.55      514.63      7.92 o 
  -6   2   1       44.09       47.98      4.90 o 
  -5   2   1     4046.39     3905.14     52.37 o 
  -4   2   1      506.66      518.24     15.70 o 
  -3   2   1       33.04       35.78      6.28 o 
  -1   2   1       75.65       56.21      9.37 o 
   0   2   1     2676.55     2801.50     56.07 o 
   1   2   1      206.17      301.37      9.98 o 
   2   2   1    11784.79    10966.27    370.71 o 
   3   2   1      259.70      277.74     11.55 o 
   4   2   1      314.10      264.30      9.43 o 
   5   2   1      107.69      136.97      8.23 o 
   6   2   1       22.21       17.10     10.01 o 
   7   2   1       12.72       31.60     13.25 o 
   8   2   1       79.11       92.44      9.27 o 
   9   2   1        3.17       14.29      8.12 o 
  10   2   1        7.77       22.32      8.32 o 
  11   2   1        7.34        2.22      6.65 o 
  12   2   1        7.99       -5.00      6.98 o 
  13   2   1        1.38        7.04      7.34 o 
 -14   3   1        0.70        3.56      6.80 o 
 -13   3   1        0.92        5.61      6.47 o 
 -12   3   1        7.29        4.14      8.14 o 
 -11   3   1       15.06       17.10      5.33 o 
 -10   3   1       48.35       43.13      6.17 o 
  -9   3   1       73.29       72.60      7.32 o 
  -8   3   1       27.94       29.48      4.80 o 
  -7   3   1       41.08       26.95      4.95 o 
  -6   3   1      283.37      301.14      6.31 o 
  -5   3   1     1095.65     1078.71     44.16 o 
  -4   3   1      347.03      382.86     11.12 o 
  -3   3   1      315.66      285.48      7.93 o 
  -2   3   1     1927.30     2041.80     14.27 o 
  -1   3   1       40.17       31.97      6.78 o 
   0   3   1     6015.49     6369.90     52.15 o 
   1   3   1    19798.52    20496.53    275.73 o 
   2   3   1     1835.49     1580.84     35.25 o 
   3   3   1      107.83       88.26      9.96 o 
   4   3   1     3897.61     3573.29    225.32 o 
   5   3   1      121.79      116.78      8.60 o 
   6   3   1       89.23       77.31      7.56 o 
   7   3   1      246.99      214.70      7.74 o 
   8   3   1       25.40       28.37      7.53 o 
   9   3   1      145.65      121.46      7.64 o 
  10   3   1        0.63       14.54      6.66 o 
  11   3   1        4.05        5.18      7.09 o 
  12   3   1        0.01        3.55      7.19 o 
  13   3   1        0.24        8.17      8.09 o 
 -14   4   1        0.03        0.67      6.35 o 
 -13   4   1        0.12        2.16      6.72 o 
 -12   4   1        9.37       13.67      7.23 o 
 -11   4   1       11.47       21.61      5.25 o 
 -10   4   1        0.46       10.51      5.36 o 
  -9   4   1        0.22        4.52      4.88 o 
  -8   4   1       17.45       14.38      4.66 o 
  -7   4   1      259.42      243.31     16.61 o 
  -6   4   1        7.27        9.02      5.11 o 
  -5   4   1      522.11      517.50      9.74 o 
  -4   4   1      749.97      910.26     28.24 o 
  -3   4   1      136.15      106.75      6.60 o 
  -2   4   1     1888.16     2267.91     51.08 o 
  -1   4   1     2478.49     2583.73     28.28 o 
   0   4   1       27.07       25.28      6.01 o 
   1   4   1      164.98      204.05      6.56 o 
   2   4   1      703.40      871.87     24.98 o 
   3   4   1       19.42       13.12      6.87 o 
   4   4   1       19.71       30.27      8.50 o 
   5   4   1      114.34      121.42      8.03 o 
   6   4   1       92.86      107.32      7.89 o 
   7   4   1       16.45       19.45      7.86 o 
   8   4   1       11.99       18.28      7.27 o 
   9   4   1        0.03        1.21      6.20 o 
  10   4   1      123.88      108.80     13.05 o 
  11   4   1        3.07       -4.79      8.02 o 
  12   4   1       12.23        0.79      6.80 o 
  13   4   1        0.03        1.33      7.10 o 
 -14   5   1        1.78        1.08      6.06 o 
 -13   5   1        6.12        5.52      6.06 o 
 -12   5   1        2.65        7.05      6.44 o 
 -11   5   1        0.18       -4.43      5.37 o 
 -10   5   1       16.98       25.20      5.57 o 
  -9   5   1        3.03        6.27      6.54 o 
  -8   5   1       10.22       16.27      4.67 o 
  -7   5   1        1.52        5.70      4.75 o 
  -6   5   1      619.12      685.72     10.14 o 
  -5   5   1       19.81       16.67      8.83 o 
  -4   5   1       82.41       84.33      5.99 o 
  -1   5   1     2615.92     2635.56     24.20 o 
   0   5   1       27.79       27.34      4.89 o 
   1   5   1     1103.44     1018.62     10.22 o 
   2   5   1     1661.98     1727.46     73.76 o 
   3   5   1      327.68      359.31     11.66 o 
   4   5   1       20.20       18.95      7.14 o 
   5   5   1      275.66      247.21      8.28 o 
   6   5   1       36.72       44.47      8.98 o 
   7   5   1      123.43      113.79     10.07 o 
   8   5   1        0.00        0.50      7.50 o 
   9   5   1        0.96        8.13      7.01 o 
  10   5   1       75.88       58.47      8.34 o 
  11   5   1       44.73       42.44      7.56 o 
  12   5   1        0.12        8.35      7.16 o 
 -14   6   1        0.85        7.66      9.73 o 
 -13   6   1        1.09        4.14      5.82 o 
 -12   6   1        4.88        0.06      7.10 o 
 -11   6   1        4.93       -0.83      5.53 o 
 -10   6   1        1.84       -3.83      5.08 o 
  -9   6   1       18.96       16.35      5.04 o 
  -8   6   1       15.84       18.64      5.47 o 
  -7   6   1        0.03        6.22      4.63 o 
  -6   6   1        2.22        5.97      4.54 o 
  -5   6   1       47.11       54.86     14.60 o 
  -4   6   1     1183.95     1273.00      9.92 o 
  -3   6   1      117.08       96.96      5.32 o 
  -2   6   1      225.23      237.46      6.18 o 
  -1   6   1      374.22      457.12      7.75 o 
   0   6   1       98.60       93.54      5.43 o 
   1   6   1        0.16        7.43      4.49 o 
   2   6   1      319.57      337.78      6.46 o 
   3   6   1        8.54       26.05      6.11 o 
   4   6   1        6.98       15.42      6.37 o 
   5   6   1       39.59       23.79     13.42 o 
   6   6   1        3.57        2.11      8.10 o 
   7   6   1        6.57        8.22      6.95 o 
   8   6   1        1.00       -6.01      6.01 o 
   9   6   1       11.05       13.70      7.62 o 
  10   6   1        1.08        0.78      6.23 o 
  11   6   1       13.85       13.42      7.52 o 
  12   6   1        1.12        7.76      7.65 o 
 -14   7   1        0.19       -9.04     12.62 o 
 -13   7   1        0.83        0.92      5.61 o 
 -12   7   1        1.44        6.72      6.46 o 
 -11   7   1       11.44       19.15      5.01 o 
 -10   7   1       12.46       16.46      5.17 o 
  -9   7   1        8.89       12.32      4.83 o 
  -8   7   1        1.15        2.92      4.56 o 
  -7   7   1       11.30       12.42      4.88 o 
  -6   7   1        1.32       -1.00      5.45 o 
  -5   7   1      197.15      230.43      6.28 o 
  -4   7   1       38.29       47.03      5.06 o 
  -3   7   1       30.97       31.05      5.93 o 
  -2   7   1      262.38      266.20     14.96 o 
  -1   7   1      409.52      446.16     14.90 o 
   0   7   1        2.20       -1.69      5.25 o 
   1   7   1        0.03        6.19      5.86 o 
   2   7   1      683.80      657.97     17.91 o 
   3   7   1       25.89       33.51      6.10 o 
   4   7   1       71.69       90.04      6.70 o 
   5   7   1        3.66        9.30      7.88 o 
   6   7   1        2.07       10.28     10.00 o 
   7   7   1       28.58       31.71      8.54 o 
   8   7   1        5.68        9.37      8.22 o 
   9   7   1        6.69        4.79      8.92 o 
  10   7   1       23.86       13.23      6.93 o 
  11   7   1        1.45       -6.51      7.56 o 
 -13   8   1        0.19        2.81      5.94 o 
 -12   8   1       12.68       13.20      6.54 o 
 -11   8   1        0.78        4.45      6.24 o 
 -10   8   1       10.14        7.82      4.88 o 
  -9   8   1        0.02        7.91      5.53 o 
  -8   8   1        5.51        5.18      4.65 o 
  -7   8   1        7.21        5.29      4.77 o 
  -6   8   1       11.90       16.75      5.67 o 
  -5   8   1      146.89      139.33     10.44 o 
  -4   8   1        1.18       -0.69      4.77 o 
  -3   8   1       69.15       79.60      7.53 o 
  -2   8   1        4.52       10.47      4.99 o 
  -1   8   1      121.65      144.13      5.46 o 
   0   8   1       35.46       30.50      7.50 o 
   1   8   1        2.82        9.49      4.92 o 
   2   8   1      223.91      228.49      8.28 o 
   3   8   1       20.81       18.99      5.59 o 
   4   8   1      376.16      382.24     16.77 o 
   5   8   1        8.86       13.26      7.17 o 
   6   8   1       85.11      102.78      8.93 o 
   7   8   1        4.45       -2.34      7.45 o 
   8   8   1       51.61       54.21      9.40 o 
   9   8   1        0.02        0.99      7.56 o 
  10   8   1        0.00       11.32      8.28 o 
  11   8   1        0.36       -2.70      8.87 o 
 -13   9   1        0.45        6.59      6.20 o 
 -12   9   1        1.62        3.87      7.86 o 
 -11   9   1       17.10       11.37      6.51 o 
 -10   9   1       10.23       22.18     11.74 o 
  -9   9   1        0.50       -3.00      4.81 o 
  -8   9   1        8.90       15.71      5.09 o 
  -7   9   1       21.95       17.15      5.11 o 
  -6   9   1       27.13       37.74      4.96 o 
  -5   9   1        0.81        0.59      5.14 o 
  -4   9   1        9.19       10.50      4.90 o 
  -3   9   1        0.41        7.26      5.38 o 
  -2   9   1      272.56      263.61     23.93 o 
  -1   9   1      182.25      179.10     11.87 o 
   0   9   1      472.49      450.61     21.35 o 
   1   9   1      250.65      235.30     16.12 o 
   2   9   1      306.19      264.00     11.21 o 
   3   9   1       18.88       21.60      5.28 o 
   4   9   1        5.82        9.98      5.72 o 
   5   9   1       45.79       37.58      7.24 o 
   6   9   1        0.71       12.73     10.47 o 
   7   9   1       32.87       38.90      8.44 o 
   8   9   1        1.07        6.17      8.21 o 
   9   9   1        3.71        3.91      8.78 o 
  10   9   1        0.02        8.17      9.46 o 
 -12  10   1        5.94        9.57      6.36 o 
 -11  10   1        1.78       -3.52      5.78 o 
 -10  10   1        0.53        8.38     14.28 o 
  -9  10   1        1.32        1.15      5.51 o 
  -8  10   1       57.58       53.52      4.32 o 
  -7  10   1        2.15        5.85      4.82 o 
  -6  10   1       16.00       21.90      4.99 o 
  -5  10   1      206.00      203.24     11.80 o 
  -4  10   1      146.15      131.47      5.34 o 
  -3  10   1        0.02        4.25      5.03 o 
  -2  10   1      157.43      164.85     16.59 o 
  -1  10   1        3.60        8.72      5.72 o 
   0  10   1      955.23      930.45     29.31 o 
   1  10   1        2.25        7.46      7.64 o 
   2  10   1      274.00      239.44      8.56 o 
   3  10   1       18.88       28.22      5.45 o 
   4  10   1        8.84       15.01      5.28 o 
   5  10   1       19.39       31.20      7.55 o 
   6  10   1        0.58       -8.46      8.46 o 
   7  10   1        7.75        8.54      8.33 o 
   8  10   1        0.03        5.01     14.59 o 
   9  10   1        0.12        8.79      8.62 o 
 -11  11   1        1.60       11.19      5.01 o 
 -10  11   1        0.01        5.27      4.90 o 
  -9  11   1       15.04       10.04      5.75 o 
  -8  11   1       14.29       17.59      5.22 o 
  -7  11   1       77.54       63.23      9.65 o 
  -6  11   1       24.61       21.64      7.01 o 
  -5  11   1       17.21       21.08      6.35 o 
  -4  11   1       22.02       15.38      6.38 o 
  -3  11   1        0.14        0.98      6.40 o 
  -2  11   1        7.82        5.92      5.04 o 
  -1  11   1       66.32       64.69      7.70 o 
   0  11   1      124.99      126.66      5.37 o 
   1  11   1        0.47        5.49      4.51 o 
   2  11   1        4.28        1.43      4.68 o 
   3  11   1        0.89        2.41      5.17 o 
   4  11   1        1.62       -0.58      5.13 o 
   5  11   1       17.02       32.33      6.79 o 
   6  11   1        0.28       12.23      8.77 o 
   7  11   1        5.46       22.55      8.57 o 
   8  11   1       10.38       11.83     15.93 o 
 -11  12   1        1.04       -8.79     10.22 o 
 -10  12   1        2.42        4.05      4.79 o 
  -9  12   1        1.71        3.39      4.96 o 
  -8  12   1       14.01        9.05      5.57 o 
  -7  12   1        0.78        2.77      5.20 o 
  -6  12   1        9.04       13.82      5.49 o 
  -5  12   1        0.00        0.79      5.11 o 
  -4  12   1        0.65        8.23      5.19 o 
  -3  12   1       32.73       33.33      5.25 o 
  -2  12   1       16.57       11.07      6.01 o 
  -1  12   1        5.67        3.35      5.50 o 
   0  12   1       11.82       15.68      4.51 o 
   1  12   1        0.31        1.29      4.83 o 
   2  12   1        7.17       16.55      5.18 o 
   3  12   1       33.38       37.03      5.14 o 
   4  12   1       24.86       28.57      5.58 o 
   5  12   1        9.19       11.42      6.97 o 
   6  12   1        5.42       15.80      8.72 o 
   7  12   1        4.22       -6.01      8.28 o 
  -9  13   1        0.07        7.37      4.87 o 
  -8  13   1        0.00        3.82      5.77 o 
  -7  13   1        2.00        3.65      6.70 o 
  -6  13   1        1.18        0.30      5.53 o 
  -5  13   1        3.11       15.05      5.47 o 
  -4  13   1       35.33       33.33      9.92 o 
  -3  13   1       10.05       10.65      6.37 o 
  -2  13   1       14.69       22.92      6.29 o 
  -1  13   1        4.47        7.48      5.12 o 
   0  13   1        0.03        2.11      5.51 o 
   1  13   1       49.16       47.62      6.95 o 
   2  13   1        9.65        5.06      5.20 o 
   3  13   1       12.47       15.42      5.30 o 
   4  13   1        0.01       -5.60      5.60 o 
   5  13   1        2.06        4.21      6.78 o 
  -8  14   1        0.19        8.13      6.22 o 
  -7  14   1        0.04        4.73      6.15 o 
  -6  14   1       14.55        3.68      6.45 o 
  -5  14   1        3.48        6.97      5.61 o 
  -4  14   1        6.85       15.48      6.39 o 
  -3  14   1       12.73       19.70      5.90 o 
  -2  14   1       50.12       35.90      5.22 o 
  -1  14   1       32.76       40.51      5.68 o 
   0  14   1       10.39       13.22      5.79 o 
   1  14   1        3.66       11.70      5.12 o 
   2  14   1        8.50       11.27      5.31 o 
   3  14   1        2.94       11.80      6.37 o 
   4  14   1        0.01        2.99      5.90 o 
  -6  15   1        4.30       11.39      6.03 o 
  -5  15   1        2.32        5.85      6.42 o 
  -4  15   1        0.13       -5.85      6.34 o 
  -3  15   1        2.05       -3.44      6.30 o 
  -2  15   1        2.43        0.42      5.57 o 
  -1  15   1        0.15        4.65      5.73 o 
   0  15   1        1.54        6.93      5.72 o 
   1  15   1        4.04       11.82      5.93 o 
  -2 -15   2        6.97        9.40      6.59 o 
  -1 -15   2        0.00        8.69      5.28 o 
   0 -15   2       10.02       12.54      5.62 o 
   1 -15   2        0.45        6.99      5.46 o 
   2 -15   2        0.47        4.93      5.81 o 
   3 -15   2        6.82       18.32      5.63 o 
   4 -15   2        0.10        6.72      5.51 o 
   5 -15   2        0.18       -7.34      7.34 o 
  -4 -14   2        5.94        5.19      7.31 o 
  -3 -14   2        1.24        5.58      5.59 o 
  -2 -14   2        2.23        5.74      6.05 o 
  -1 -14   2        7.39        9.87      5.68 o 
   0 -14   2        4.21       11.32      4.75 o 
   1 -14   2        0.03       15.63      7.75 o 
   2 -14   2        0.03       10.06      6.28 o 
   3 -14   2       14.21       16.33      5.39 o 
   4 -14   2        7.57        7.61      5.82 o 
   5 -14   2        0.02        8.92      5.71 o 
   6 -14   2        0.54       11.84      6.08 o 
   7 -14   2        2.21        0.47      5.83 o 
  -6 -13   2        2.65       -0.56      7.14 o 
  -5 -13   2        4.34        6.01      6.50 o 
  -4 -13   2        0.11        3.07      5.48 o 
  -3 -13   2        0.53       -1.04      5.09 o 
  -2 -13   2        4.51       12.86      5.31 o 
  -1 -13   2        4.89        5.51      4.98 o 
   0 -13   2        0.82        9.15      6.51 o 
   2 -13   2        3.48        8.13      4.96 o 
   3 -13   2        3.95        0.93      8.47 o 
   4 -13   2       23.33       19.81      5.53 o 
   5 -13   2        8.67       11.88      5.45 o 
   6 -13   2        5.01       11.45      5.75 o 
   7 -13   2        2.29       13.06      5.86 o 
   8 -13   2        2.63       -5.79      5.79 o 
   9 -13   2        0.34        0.34      6.64 o 
  -7 -12   2        7.71        9.64      7.73 o 
  -6 -12   2        3.01        1.36      7.00 o 
  -5 -12   2        3.70       12.03      6.73 o 
  -4 -12   2       26.97       24.43      5.24 o 
  -3 -12   2        2.27       -3.09      5.27 o 
  -2 -12   2        0.42        6.58      4.61 o 
  -1 -12   2       24.19       25.25      4.73 o 
   0 -12   2        0.05       11.35      5.02 o 
   1 -12   2       10.13       22.11      5.51 o 
   2 -12   2        1.61        2.81      7.82 o 
   3 -12   2       35.21       32.94      6.08 o 
   4 -12   2       36.10       33.85      5.55 o 
   5 -12   2        0.25        2.27      5.19 o 
   6 -12   2       12.91       19.61      5.54 o 
   7 -12   2        0.15        0.18      5.29 o 
   8 -12   2        8.85        7.94      6.09 o 
   9 -12   2        3.71       14.11      6.45 o 
  10 -12   2        0.94       -5.46      5.61 o 
  -9 -11   2        1.28      -12.01     12.01 o 
  -8 -11   2        3.03       -6.89      9.91 o 
  -7 -11   2        1.18       10.78      6.82 o 
  -6 -11   2        1.80       -2.30      6.66 o 
  -5 -11   2        0.23       14.36      6.08 o 
  -4 -11   2       60.11       53.65      5.43 o 
  -3 -11   2        1.08        7.70      4.86 o 
  -2 -11   2        0.01        4.51      4.78 o 
  -1 -11   2        0.56       10.85      6.22 o 
   0 -11   2        0.21       12.11      4.61 o 
   1 -11   2        0.00        4.51      4.68 o 
   2 -11   2       13.47       16.63      5.52 o 
   3 -11   2        1.01       14.65      5.65 o 
   4 -11   2       83.36       73.77      5.92 o 
   5 -11   2       39.28       35.88      7.47 o 
   6 -11   2       80.21       69.40      7.67 o 
   7 -11   2        0.91       12.70      5.15 o 
   8 -11   2        0.59       13.12      5.21 o 
   9 -11   2       13.30       13.83      5.47 o 
  10 -11   2        1.49        7.63      5.09 o 
  11 -11   2        5.77        7.75      5.38 o 
  -9 -10   2        3.19        0.27     16.53 o 
  -8 -10   2        6.10       22.81      8.58 o 
  -7 -10   2        5.00        5.81      6.62 o 
  -6 -10   2        5.27        8.38      6.47 o 
  -5 -10   2       66.70       59.69      7.01 o 
  -4 -10   2        1.30        8.56      5.16 o 
  -3 -10   2      265.67      270.43     10.90 o 
  -2 -10   2      243.66      281.81     11.89 o 
  -1 -10   2        1.35        6.26      4.52 o 
   0 -10   2       89.33       96.03      5.32 o 
   1 -10   2      104.95      100.71      5.24 o 
   2 -10   2       85.58       91.64      6.49 o 
   3 -10   2        0.17       -0.73      5.23 o 
   4 -10   2       76.10       80.91      5.34 o 
   5 -10   2       21.72       23.76      7.98 o 
   6 -10   2       12.20       21.39      5.68 o 
   7 -10   2        1.03       10.24      5.55 o 
   8 -10   2        2.26        2.10      5.52 o 
   9 -10   2        0.87        7.30      4.64 o 
  10 -10   2       10.31       12.84      5.23 o 
  11 -10   2        0.40       -0.34      5.40 o 
  12 -10   2        0.04        5.99      6.73 o 
 -10  -9   2        6.21        8.74      6.75 o 
  -9  -9   2       19.01       17.62      7.38 o 
  -8  -9   2       27.88       35.21      8.65 o 
  -7  -9   2        3.51        7.90      6.65 o 
  -6  -9   2       31.27       27.98      6.26 o 
  -5  -9   2        0.39       11.57      6.36 o 
  -4  -9   2       60.38       59.38      5.42 o 
  -3  -9   2       21.98       24.18      5.56 o 
  -2  -9   2        0.03        1.99      4.89 o 
  -1  -9   2       27.21       39.32      4.77 o 
   0  -9   2        1.86        6.92      6.59 o 
   1  -9   2      129.34      126.96      6.57 o 
   2  -9   2       26.14       35.34      5.56 o 
   3  -9   2        3.02        8.56      5.34 o 
   4  -9   2      118.61      125.62     13.43 o 
   5  -9   2       16.47       15.33      5.17 o 
   6  -9   2       70.75       56.01      5.46 o 
   7  -9   2        6.53        6.53      5.39 o 
   8  -9   2       11.54       18.47      5.87 o 
   9  -9   2        0.39       -2.34      4.78 o 
  10  -9   2        0.35        6.70      5.20 o 
  11  -9   2        0.56        1.31      5.44 o 
  12  -9   2        0.10       -5.32      6.42 o 
 -11  -8   2        0.01        7.65      6.78 o 
 -10  -8   2        1.84       14.35      7.33 o 
  -9  -8   2        0.03       -1.93      7.02 o 
  -8  -8   2        0.49       10.67      6.90 o 
  -7  -8   2       68.88       67.23      5.88 o 
  -6  -8   2      198.06      173.11      7.43 o 
  -5  -8   2       26.66       26.96      6.35 o 
  -4  -8   2      569.42      530.36     26.94 o 
  -3  -8   2        0.28       -2.89      5.96 o 
  -2  -8   2       47.01       52.79      5.73 o 
  -1  -8   2      546.03      504.93     14.82 o 
   0  -8   2      343.13      317.19     12.47 o 
   1  -8   2     1043.98     1049.31     34.87 o 
   3  -8   2       38.95       35.00      5.56 o 
   4  -8   2      161.37      134.51      7.87 o 
   5  -8   2        4.31       14.50      5.54 o 
   6  -8   2        1.33        2.70      5.13 o 
   7  -8   2        0.28        4.18      5.17 o 
   8  -8   2       13.81       16.42      6.16 o 
   9  -8   2        8.27       10.49      5.20 o 
  10  -8   2        3.68       13.85      5.25 o 
  11  -8   2        0.00        7.26      5.52 o 
  12  -8   2        0.76        5.58      6.31 o 
  13  -8   2        1.19       11.38      8.96 o 
 -12  -7   2       12.05       11.79      7.07 o 
 -11  -7   2        0.27       22.34      6.88 o 
 -10  -7   2        0.66        4.43      6.86 o 
  -9  -7   2        1.08        8.16      6.64 o 
  -8  -7   2        6.99       12.01      7.01 o 
  -7  -7   2        0.00        3.68      6.04 o 
  -6  -7   2       25.95       19.16      5.84 o 
  -5  -7   2       17.83       23.15      6.16 o 
  -4  -7   2        1.84        8.50      6.60 o 
  -3  -7   2       23.22       29.37      5.28 o 
  -2  -7   2       44.21       46.36      5.39 o 
  -1  -7   2      139.99      129.68      7.48 o 
   0  -7   2       40.52       40.49      5.10 o 
   1  -7   2      202.99      204.37      7.45 o 
   2  -7   2        8.31        9.90      5.53 o 
   3  -7   2      820.61      845.65     32.97 o 
   4  -7   2        1.53        2.16      5.51 o 
   5  -7   2       54.04       51.11      5.20 o 
   6  -7   2        0.27        3.23      6.61 o 
   7  -7   2      110.23       94.72      6.57 o 
   8  -7   2        0.64        3.23      5.20 o 
   9  -7   2       58.48       53.85      6.89 o 
  10  -7   2        0.03        3.49      5.26 o 
  11  -7   2       10.47       19.02      6.43 o 
  12  -7   2        0.05        9.89      5.81 o 
  13  -7   2        0.09        1.76      6.18 o 
 -12  -6   2        0.38        2.55      7.07 o 
 -11  -6   2        4.32       -1.75      7.50 o 
 -10  -6   2        0.04       12.40      6.76 o 
  -9  -6   2       46.56       40.94      9.02 o 
  -8  -6   2       66.10       62.32      7.22 o 
  -7  -6   2       89.22       75.31      6.42 o 
  -6  -6   2      462.85      472.94     27.17 o 
  -5  -6   2      113.51      112.93      7.36 o 
  -4  -6   2        3.98       16.16      7.58 o 
  -3  -6   2     2491.57     2215.72     42.32 o 
  -2  -6   2       10.40        4.26      7.19 o 
  -1  -6   2       28.60       25.91      7.85 o 
   0  -6   2      226.37      267.34     13.00 o 
   1  -6   2     1045.46      992.02     28.51 o 
   2  -6   2      755.50      793.19      8.57 o 
   3  -6   2      147.57      132.89      6.14 o 
   4  -6   2      109.91      136.37      5.73 o 
   5  -6   2      289.76      273.50      7.45 o 
   6  -6   2       16.86       21.60      5.98 o 
   7  -6   2       15.71        8.04      6.22 o 
   8  -6   2        2.79        0.15      5.15 o 
   9  -6   2        0.16        2.66      5.13 o 
  10  -6   2       34.38       21.48      5.15 o 
  11  -6   2        9.31       12.79      5.19 o 
  12  -6   2        2.80        5.51      5.83 o 
  13  -6   2        0.42        1.06      5.98 o 
 -13  -5   2        0.29        7.19      7.14 o 
 -12  -5   2        0.20        4.81      6.82 o 
 -11  -5   2       31.68       30.75      7.11 o 
 -10  -5   2       12.40       20.77      6.55 o 
  -9  -5   2        8.56       13.34      6.43 o 
  -8  -5   2       13.12       11.11      6.28 o 
  -7  -5   2        1.40        6.73      5.95 o 
  -6  -5   2       42.51       40.89      6.14 o 
  -5  -5   2       66.67       74.27      7.17 o 
  -3  -5   2      393.37      342.16     15.83 o 
  -2  -5   2      340.83      363.38     17.14 o 
  -1  -5   2      613.44      550.52     17.36 o 
   0  -5   2      444.92      417.47      7.86 o 
   1  -5   2     3308.06     3096.68     90.32 o 
   2  -5   2     1481.52     1374.00     48.71 o 
   3  -5   2     2025.50     2076.16     10.69 o 
   4  -5   2        2.91        9.05      6.28 o 
   5  -5   2       15.15       13.61      9.51 o 
   6  -5   2        0.84        9.96      6.19 o 
   7  -5   2      357.80      343.84     13.43 o 
   8  -5   2        0.87        5.69      5.07 o 
   9  -5   2      154.50      144.89      6.96 o 
  10  -5   2        0.80        5.52      5.00 o 
  11  -5   2       44.13       38.47      6.04 o 
  12  -5   2        0.96        3.18      5.76 o 
  13  -5   2        5.35        7.72      6.21 o 
  14  -5   2        0.56        5.51     13.19 o 
 -13  -4   2        0.00        3.39      7.00 o 
 -12  -4   2        0.02        5.97      7.18 o 
 -11  -4   2       24.63       15.84      7.28 o 
 -10  -4   2       30.17       32.22      7.01 o 
  -9  -4   2       64.63       68.56      6.08 o 
  -8  -4   2       31.13       32.28      5.85 o 
  -7  -4   2       30.91       23.20      6.47 o 
  -6  -4   2        8.61        8.91      6.11 o 
  -5  -4   2      756.12      772.09     31.35 o 
  -4  -4   2     1781.06     1739.01     75.48 o 
  -3  -4   2       52.61       44.83      6.77 o 
  -2  -4   2      122.88      129.89      6.34 o 
  -1  -4   2       65.70       59.07      6.36 o 
   0  -4   2       11.64        6.86      6.08 o 
   1  -4   2      199.78      174.15      7.33 o 
   2  -4   2      731.94      603.10     26.73 o 
   3  -4   2      708.42      815.22     28.80 o 
   4  -4   2      248.51      222.05      9.17 o 
   5  -4   2       85.59       80.33      7.30 o 
   6  -4   2        8.76       14.53      5.28 o 
   7  -4   2        2.28        6.66      5.46 o 
   8  -4   2       57.83       55.15      5.90 o 
   9  -4   2        0.05        4.57      4.85 o 
  10  -4   2        2.80        9.24      5.24 o 
  11  -4   2        0.09        3.30      5.51 o 
  12  -4   2       25.29       15.38      6.65 o 
  13  -4   2        2.84       13.11      6.96 o 
  14  -4   2        0.28        5.29      6.65 o 
 -14  -3   2        0.31        4.18     14.46 o 
 -13  -3   2        6.86        4.76      7.06 o 
 -12  -3   2        5.31       16.66      6.50 o 
 -11  -3   2        0.04        2.92      8.42 o 
 -10  -3   2        0.30       -0.69      7.11 o 
  -9  -3   2        0.06        5.88      6.28 o 
  -8  -3   2       36.10       26.52      6.38 o 
  -7  -3   2      463.22      447.11      8.03 o 
  -6  -3   2      651.57      733.81     27.47 o 
  -5  -3   2      902.27      941.03     37.14 o 
  -4  -3   2      957.29      879.89     17.72 o 
  -3  -3   2       23.00        8.34      7.76 o 
  -2  -3   2      688.97      750.82     25.81 o 
  -1  -3   2     3165.81     2966.07    102.73 o 
   0  -3   2     7409.55     7130.17     99.88 o 
   1  -3   2     5261.28     5530.02    235.73 o 
   2  -3   2     2182.79     2449.98     77.76 o 
   3  -3   2     1343.27     1230.39     37.50 o 
   4  -3   2      154.06      142.17      7.21 o 
   5  -3   2      341.79      345.73      9.81 o 
   6  -3   2       13.22       13.03      5.57 o 
   7  -3   2        0.00        7.75      5.08 o 
   8  -3   2        0.18        7.03      5.45 o 
   9  -3   2       52.21       53.52      5.60 o 
  10  -3   2       26.38       36.30      5.46 o 
  11  -3   2       22.73       27.21      6.48 o 
  12  -3   2       12.67       10.32      6.75 o 
  13  -3   2        9.19       10.83      7.08 o 
  14  -3   2        0.00        4.07      8.03 o 
 -14  -2   2        0.12       12.97      8.74 o 
 -13  -2   2        0.52       10.10      7.95 o 
 -12  -2   2        0.65        8.95      6.29 o 
 -11  -2   2        1.91       12.68      6.82 o 
 -10  -2   2        0.01       12.27      6.52 o 
  -9  -2   2        0.22        5.99      5.78 o 
  -8  -2   2      140.73      130.92      6.26 o 
  -7  -2   2       11.36       18.71      6.15 o 
  -6  -2   2       60.87       59.29      6.36 o 
  -5  -2   2      118.36      119.38      7.22 o 
  -4  -2   2       31.47        9.50      8.07 o 
  -3  -2   2        8.27       28.67      9.49 o 
  -2  -2   2     1096.55     1221.03     43.83 o 
  -1  -2   2     1964.92     2032.60     62.84 o 
   0  -2   2     4208.48     4638.13    103.54 o 
   1  -2   2     5450.35     5530.96    211.30 o 
   2  -2   2     5840.83     6479.33     24.89 o 
   3  -2   2     1501.86     1378.93     20.38 o 
   4  -2   2      619.41      702.65     23.38 o 
   5  -2   2      499.81      547.04      7.73 o 
   6  -2   2      215.76      244.87      6.59 o 
   7  -2   2        0.37        8.84      5.39 o 
   8  -2   2       25.33       11.60      5.81 o 
   9  -2   2       42.76       46.38      5.92 o 
  10  -2   2       22.55       27.17      6.35 o 
  11  -2   2        1.36        4.05      6.63 o 
  12  -2   2        0.24        4.63      7.13 o 
  13  -2   2        2.03        8.03      6.99 o 
  14  -2   2        0.02        5.67      8.48 o 
 -14  -1   2        1.94       10.67      6.83 o 
 -13  -1   2       19.60       16.82      6.18 o 
 -12  -1   2        7.08        5.16      6.17 o 
 -11  -1   2       85.93       68.81      6.11 o 
 -10  -1   2       75.60       71.23      9.15 o 
  -9  -1   2        0.00        6.26      5.56 o 
  -8  -1   2       19.78       30.88      5.56 o 
  -7  -1   2      227.38      212.77      9.14 o 
  -6  -1   2       14.31       22.44      6.15 o 
  -5  -1   2      120.54      136.59      8.24 o 
  -4  -1   2      101.99       80.94      7.34 o 
  -3  -1   2      551.07      583.19     25.76 o 
  -2  -1   2      663.80      573.96     11.37 o 
  -1  -1   2     1173.23     1177.88     22.53 o 
   0  -1   2     6492.51     5897.99     86.10 o 
   1  -1   2     3452.46     3712.10    103.84 o 
   2  -1   2     1475.04     1474.83     15.98 o 
   3  -1   2      106.08      117.54      8.15 o 
   4  -1   2      585.63      640.49     13.85 o 
   5  -1   2     1069.16     1236.78     30.69 o 
   6  -1   2      844.90      908.62     21.10 o 
   7  -1   2       10.55       18.69      6.38 o 
   8  -1   2        2.99        8.33      6.32 o 
   9  -1   2        1.22        3.13      6.25 o 
  10  -1   2        0.00        7.84      6.34 o 
  11  -1   2        1.86       11.42      7.06 o 
  12  -1   2        0.26        0.51      7.76 o 
  13  -1   2        2.19        8.56      7.44 o 
  14  -1   2        1.61       10.61      9.55 o 
 -14   0   2        0.10        6.60      6.64 o 
 -13   0   2        0.15       -1.13      7.08 o 
 -12   0   2        6.47       12.54      5.71 o 
 -11   0   2      110.27      114.20      6.56 o 
 -10   0   2       55.66       65.30      6.28 o 
  -9   0   2      536.14      513.23     15.93 o 
  -8   0   2       64.62       65.93      5.50 o 
  -7   0   2      108.64      114.25      5.59 o 
  -6   0   2      129.32      124.16      5.33 o 
  -5   0   2     1007.35      930.06     34.82 o 
  -4   0   2     1034.66     1154.57     61.53 o 
  -3   0   2     1546.01     1397.35     38.87 o 
  -2   0   2      909.78      738.77     30.85 o 
  -1   0   2      679.63      776.37     26.40 o 
   0   0   2       26.00       44.90     10.67 o 
   1   0   2      176.06      212.52     13.60 o 
   2   0   2     1599.11     1684.02     51.47 o 
   3   0   2        3.54       17.02     10.88 o 
   4   0   2       23.30       32.44      6.29 o 
   5   0   2      229.85      215.16      7.79 o 
   6   0   2        5.46       10.57      5.68 o 
   7   0   2       18.16       18.02      5.56 o 
   8   0   2       22.40       16.51      7.08 o 
   9   0   2       58.06       83.15      7.67 o 
  10   0   2       69.68       62.46      8.20 o 
  11   0   2        0.26        1.16      7.77 o 
  12   0   2        0.44        9.83      8.69 o 
  13   0   2        5.76       12.26      9.76 o 
  14   0   2        0.15        5.46     11.76 o 
 -14   1   2        0.02        7.91      8.39 o 
 -13   1   2        0.37       -2.29      5.99 o 
 -12   1   2        1.63        8.33      5.09 o 
 -11   1   2      238.85      228.66     11.39 o 
 -10   1   2        7.19       17.83      5.02 o 
  -9   1   2      990.17      880.06     21.82 o 
  -8   1   2        0.30        7.72      4.79 o 
  -7   1   2      461.09      482.29     12.72 o 
  -6   1   2      245.86      263.79      8.52 o 
  -5   1   2     1793.92     1795.45     31.04 o 
  -4   1   2       46.12       47.52      5.78 o 
  -3   1   2     1809.41     1730.55     82.07 o 
  -2   1   2     7499.13     8287.72    186.39 o 
  -1   1   2      237.11      212.02      9.26 o 
   0   1   2      942.38     1098.25     32.43 o 
   1   1   2       42.79       23.41     10.90 o 
   3   1   2     1644.68     1455.84     32.62 o 
   4   1   2        0.08        6.12      7.61 o 
   5   1   2        9.30        6.60      7.03 o 
   6   1   2       25.92       45.16      6.61 o 
   7   1   2       28.52       29.00      6.66 o 
   8   1   2        0.05        3.21      6.39 o 
   9   1   2       29.73       29.61      6.34 o 
  10   1   2       20.67       13.28      6.84 o 
  11   1   2        1.03        2.89      9.34 o 
  12   1   2        1.18       15.11      9.18 o 
  13   1   2        6.67       13.39     10.54 o 
 -14   2   2        1.80        9.23      8.19 o 
 -13   2   2        4.36        3.77      6.41 o 
 -12   2   2       10.26        6.08      5.99 o 
 -11   2   2      109.04       94.45      5.76 o 
 -10   2   2        7.39       13.44      4.54 o 
  -9   2   2      142.33      142.01      5.78 o 
  -8   2   2        0.90        5.67      4.63 o 
  -7   2   2       58.94       58.84      4.56 o 
  -6   2   2      666.59      683.39     17.38 o 
  -5   2   2       58.08       52.86      4.79 o 
  -4   2   2      921.47      975.34     37.25 o 
  -3   2   2     2620.91     2316.51     33.78 o 
  -1   2   2     2061.63     1948.12     16.29 o 
   0   2   2     6459.50     7225.75    115.93 o 
   1   2   2    14548.73    15209.46    468.38 o 
   2   2   2     7630.97     6658.98    170.14 o 
   3   2   2      215.67      244.77     10.06 o 
   4   2   2     2839.21     2849.40     81.96 o 
   5   2   2      656.97      675.79     17.27 o 
   6   2   2        5.01       16.27      7.98 o 
   7   2   2      876.52      893.42     10.06 o 
   8   2   2       70.98       78.71      7.88 o 
   9   2   2        2.98       12.29      6.56 o 
  10   2   2        0.05       -0.79      7.24 o 
  11   2   2        9.20       15.66      7.00 o 
  12   2   2        0.25        5.32      6.97 o 
  13   2   2        0.62       -1.61      9.81 o 
 -14   3   2       10.89       20.38      9.13 o 
 -13   3   2        5.06        1.04      6.63 o 
 -12   3   2        4.40        3.88      5.85 o 
 -11   3   2        9.25        8.16      5.26 o 
 -10   3   2       10.07       15.87      4.99 o 
  -9   3   2       14.96       17.17      7.23 o 
  -8   3   2       47.69       54.46      7.37 o 
  -7   3   2      620.81      604.00     12.58 o 
  -6   3   2      439.94      478.29      6.85 o 
  -5   3   2       89.45      124.58      7.07 o 
  -4   3   2     1172.29     1167.65     33.99 o 
  -3   3   2      153.80      115.65      5.94 o 
  -2   3   2     4804.16     4355.35     18.81 o 
  -1   3   2    10715.64    11298.29    228.98 o 
   0   3   2     4927.88     5439.41     50.48 o 
   1   3   2     2585.56     2878.48     45.48 o 
   2   3   2      539.85      487.25     14.39 o 
   3   3   2      550.81      638.43     10.78 o 
   4   3   2     1550.53     1577.58     85.68 o 
   5   3   2       64.93       93.45      9.34 o 
   6   3   2       51.98       39.46      7.80 o 
   7   3   2       31.30       37.57      8.47 o 
   8   3   2       19.38       23.78      7.98 o 
   9   3   2       96.34       80.85      7.69 o 
  10   3   2        2.91        5.86      7.65 o 
  11   3   2        7.43       24.82      7.23 o 
  12   3   2        0.12        5.15      6.73 o 
  13   3   2        5.93        4.24      7.76 o 
 -14   4   2        4.02        2.23      7.78 o 
 -13   4   2        0.00        2.22      6.00 o 
 -12   4   2       20.48       24.48      5.13 o 
 -11   4   2        3.03       13.31     10.93 o 
 -10   4   2        2.02        3.81      5.33 o 
  -9   4   2        2.00        2.92      4.81 o 
  -8   4   2        4.13        4.38      5.27 o 
  -7   4   2      133.87      144.04     10.86 o 
  -6   4   2       32.55       28.97      5.11 o 
  -5   4   2      254.88      248.30      8.76 o 
  -4   4   2      542.90      460.21      6.28 o 
  -3   4   2      791.62      752.04      9.37 o 
  -1   4   2      114.19      106.68      6.73 o 
   0   4   2      493.55      506.94      7.18 o 
   1   4   2     1353.75     1524.04     22.39 o 
   2   4   2      776.10      710.73     18.07 o 
   3   4   2      133.34      130.63      7.09 o 
   4   4   2       53.01       68.92      8.41 o 
   5   4   2     1233.48     1217.68     25.66 o 
   6   4   2        5.75        6.80      8.31 o 
   7   4   2      375.93      336.83     12.54 o 
   8   4   2        1.86        7.68      7.28 o 
   9   4   2       33.38       34.39      7.29 o 
  10   4   2        2.45        3.23      7.75 o 
  11   4   2       15.94       14.58      8.64 o 
  12   4   2        7.52       17.48      8.14 o 
  13   4   2        3.18       -4.47      9.93 o 
 -14   5   2        6.91        8.79      7.96 o 
 -13   5   2        2.88        3.22      5.54 o 
 -12   5   2        3.22        5.05      5.51 o 
 -11   5   2       23.93       19.18      5.32 o 
 -10   5   2        5.38        5.41      5.46 o 
  -9   5   2        6.04        8.70      4.73 o 
  -8   5   2        5.49       11.58      5.03 o 
  -7   5   2       61.11       62.10      4.82 o 
  -6   5   2      437.25      406.50     10.84 o 
  -5   5   2       17.76       17.77      4.88 o 
  -4   5   2      359.65      347.26     10.80 o 
  -3   5   2       38.65       27.80      5.90 o 
  -2   5   2      386.42      431.15      7.35 o 
  -1   5   2      848.33      742.92     10.48 o 
   0   5   2     1962.25     2199.48     38.37 o 
   1   5   2      247.41      301.36      6.61 o 
   2   5   2     1370.69     1515.75     35.90 o 
   3   5   2      930.29      846.94     27.95 o 
   4   5   2       25.32       37.67      7.28 o 
   5   5   2        2.67        9.48      8.28 o 
   6   5   2      166.98      157.41      8.49 o 
   7   5   2        3.23       17.88      7.60 o 
   8   5   2        2.51        5.37      7.58 o 
   9   5   2       30.61       31.18      7.81 o 
  10   5   2       10.36        3.96      7.27 o 
  11   5   2        0.57        1.58      7.48 o 
  12   5   2        4.29       18.25      7.72 o 
 -14   6   2        1.63        6.69      7.28 o 
 -13   6   2        0.42        4.35      5.80 o 
 -12   6   2        0.03        9.06      5.46 o 
 -11   6   2        3.63        6.65      5.30 o 
 -10   6   2       11.99       16.29      5.06 o 
  -9   6   2        3.16        3.98      4.69 o 
  -8   6   2        5.70       18.38      4.67 o 
  -7   6   2      124.29      136.32      5.13 o 
  -6   6   2       13.17        9.81      5.06 o 
  -5   6   2      333.15      308.96      6.48 o 
  -4   6   2      134.35      159.87      5.87 o 
  -3   6   2     1933.13     1939.98     22.68 o 
  -2   6   2       29.25       27.40      5.23 o 
  -1   6   2     1080.19     1103.93     17.28 o 
   0   6   2      494.63      653.44     18.67 o 
   1   6   2      827.54      939.20     21.41 o 
   2   6   2      214.64      169.90      5.90 o 
   3   6   2      137.19      143.48      8.94 o 
   4   6   2      713.23      697.35     26.80 o 
   5   6   2      123.94       78.48     10.04 o 
   6   6   2        9.06        2.50      9.20 o 
   7   6   2       92.14      107.71      7.41 o 
   8   6   2       65.85       67.92      7.44 o 
   9   6   2       29.32       35.78      7.07 o 
  10   6   2        7.79        4.56      7.36 o 
  11   6   2        0.58        2.38      7.93 o 
  12   6   2        0.01       12.35      9.62 o 
 -14   7   2        0.20        6.18      8.09 o 
 -13   7   2        0.76       -0.97      5.36 o 
 -12   7   2        4.80        5.82      5.56 o 
 -11   7   2        8.62       14.02      5.57 o 
 -10   7   2        4.46       12.77      5.22 o 
  -9   7   2       23.70       15.74      7.01 o 
  -8   7   2        2.95        5.66      4.48 o 
  -7   7   2       14.71       20.63      4.69 o 
  -6   7   2        2.61        1.83      4.62 o 
  -5   7   2      143.49      156.47      6.60 o 
  -4   7   2      129.92      126.37      5.50 o 
  -3   7   2        4.40        8.25      4.81 o 
  -2   7   2      108.61      128.15      5.89 o 
  -1   7   2       36.35       46.74      6.02 o 
   0   7   2       14.18       10.20      4.45 o 
   1   7   2      478.50      464.03     11.25 o 
   2   7   2      158.29      154.70      5.52 o 
   3   7   2      144.09      121.08      6.38 o 
   4   7   2      312.28      292.25      8.62 o 
   5   7   2      331.12      347.40     10.40 o 
   6   7   2      276.03      240.94      9.44 o 
   7   7   2        5.42        5.48      9.94 o 
   8   7   2       27.46       13.27      9.58 o 
   9   7   2       23.86       18.01      8.99 o 
  10   7   2        0.97       -3.36      7.29 o 
  11   7   2        0.02       13.46     10.85 o 
 -13   8   2        0.08       -6.88      6.88 o 
 -12   8   2        0.99        7.87      7.12 o 
 -11   8   2        2.72        2.47      5.29 o 
 -10   8   2        3.83       12.53      5.32 o 
  -9   8   2       97.67       86.11     13.41 o 
  -8   8   2       47.71       42.33      5.55 o 
  -7   8   2        9.12        0.76      4.76 o 
  -6   8   2       52.46       51.01      5.50 o 
  -5   8   2      107.95      103.46     11.79 o 
  -4   8   2        0.24        8.86      5.22 o 
  -3   8   2       62.50       70.95      5.42 o 
  -2   8   2       22.24       25.59      5.17 o 
  -1   8   2       59.53       50.86      7.52 o 
   0   8   2       35.27       31.57      5.61 o 
   1   8   2       77.68       78.99      5.19 o 
   2   8   2       75.16       87.44      7.22 o 
   3   8   2      597.35      522.97     15.29 o 
   4   8   2       42.40       40.17      6.36 o 
   5   8   2      123.62      136.41      8.26 o 
   6   8   2        0.33       -4.69      8.37 o 
   7   8   2        0.00        4.09     13.85 o 
   8   8   2       10.69        5.50      9.04 o 
   9   8   2        0.75       -3.14      8.97 o 
  10   8   2        0.09        3.42      8.59 o 
 -13   9   2        0.54       15.79      7.11 o 
 -12   9   2        0.03        1.69      5.43 o 
 -11   9   2        2.79       -5.53      5.53 o 
 -10   9   2        1.41        3.09      5.71 o 
  -9   9   2       23.69       25.16      5.40 o 
  -8   9   2       22.42       26.01      5.01 o 
  -7   9   2       11.20       13.88      4.39 o 
  -6   9   2       67.40       71.13      6.58 o 
  -5   9   2        5.34       12.90      5.14 o 
  -4   9   2       43.51       42.18      5.46 o 
  -3   9   2       99.10       94.60      5.63 o 
  -2   9   2        8.48       12.78      5.06 o 
  -1   9   2      229.90      211.76     11.95 o 
   0   9   2      303.55      330.82     15.69 o 
   1   9   2       43.37       53.56      5.66 o 
   2   9   2       73.07       97.25      5.18 o 
   3   9   2       22.95       35.46      5.55 o 
   4   9   2       26.89       29.18      5.62 o 
   5   9   2       15.67       18.31      7.34 o 
   6   9   2       59.47       53.81     13.10 o 
   7   9   2        0.39        8.29      8.30 o 
   8   9   2        1.44       -3.23      7.56 o 
   9   9   2        0.02        2.71      8.34 o 
  10   9   2        0.56        8.40     14.23 o 
 -12  10   2        1.39        8.85      6.98 o 
 -11  10   2        0.66       -2.23      5.32 o 
 -10  10   2       32.76       20.77      5.52 o 
  -9  10   2        1.10        5.19      5.20 o 
  -8  10   2       20.87       27.71      4.24 o 
  -7  10   2        1.83        2.56      4.18 o 
  -6  10   2       10.62       12.90      6.05 o 
  -5  10   2      395.59      385.73     22.87 o 
  -4  10   2      180.41      161.90      5.50 o 
  -3  10   2      181.02      174.72      8.76 o 
  -2  10   2       42.56       44.33      5.56 o 
  -1  10   2      166.90      147.34     12.31 o 
   0  10   2       33.68       63.80      9.29 o 
   1  10   2      125.67      100.64      4.90 o 
   2  10   2        0.39        5.74      4.85 o 
   3  10   2      128.06      129.95      5.66 o 
   4  10   2       11.78       15.78      5.70 o 
   5  10   2        0.74        0.28      7.15 o 
   6  10   2        1.64        5.18      7.70 o 
   7  10   2        7.85       14.80     11.94 o 
   8  10   2        4.25       24.51      8.49 o 
   9  10   2        0.27        4.61      8.49 o 
 -11  11   2        0.24        1.26      5.68 o 
 -10  11   2        4.24        6.64      4.68 o 
  -9  11   2        1.13        6.25      4.42 o 
  -8  11   2        0.00        2.06      4.56 o 
  -7  11   2       88.29       73.29      5.49 o 
  -6  11   2       78.43       62.25      5.25 o 
  -5  11   2       12.85       20.35      5.73 o 
  -4  11   2        9.82        1.71      8.80 o 
  -3  11   2       72.52       67.16      5.56 o 
  -2  11   2       25.40       28.30      5.15 o 
  -1  11   2       14.74       16.32      6.73 o 
   0  11   2       14.86       21.20      4.62 o 
   1  11   2        5.79        5.39      4.53 o 
   2  11   2        4.22        9.25      5.13 o 
   3  11   2        0.07       -5.31      5.31 o 
   4  11   2        0.86        5.54      5.73 o 
   5  11   2        2.64        4.67      7.05 o 
   6  11   2       10.10       27.24      9.69 o 
   7  11   2        0.31        1.85      8.74 o 
   8  11   2        7.86       10.02      8.84 o 
 -11  12   2        8.63       11.90      6.32 o 
 -10  12   2        0.08        4.71      5.55 o 
  -9  12   2        9.60        9.79      5.48 o 
  -8  12   2        0.00        3.99      4.45 o 
  -7  12   2        3.27        6.76      7.18 o 
  -6  12   2        0.69       -3.82      5.10 o 
  -5  12   2       39.02       33.39      8.86 o 
  -4  12   2        1.83        5.06      7.60 o 
  -3  12   2       45.22       39.63     11.55 o 
  -2  12   2       27.06       31.78      6.50 o 
  -1  12   2       10.16        2.58      8.02 o 
   0  12   2        7.59        8.10      5.27 o 
   1  12   2        0.08        8.88      4.80 o 
   2  12   2        8.56       14.63      4.99 o 
   3  12   2        0.87        6.77      5.20 o 
   4  12   2        5.07        8.30      5.65 o 
   5  12   2       18.43       10.45      7.24 o 
   6  12   2        3.06        8.07      8.17 o 
   7  12   2        1.38      -11.19     11.19 o 
  -9  13   2        0.12        8.84      5.97 o 
  -8  13   2        3.41        5.89      5.83 o 
  -7  13   2       14.26        7.79      6.89 o 
  -6  13   2        7.86       -6.74      6.74 o 
  -5  13   2        7.30        6.61      6.80 o 
  -4  13   2       26.59       20.68     13.16 o 
  -3  13   2        1.05       -0.27      5.60 o 
  -2  13   2       76.49       77.29      6.52 o 
  -1  13   2        2.03        3.41      5.36 o 
   0  13   2       15.00       13.90      5.88 o 
   1  13   2       18.31       16.75      4.89 o 
   2  13   2        3.11        4.73      5.30 o 
   3  13   2        0.07        8.52      5.67 o 
   4  13   2       11.18       15.13      5.91 o 
   5  13   2        0.01        2.01      8.07 o 
  -8  14   2        2.98        4.21      5.11 o 
  -7  14   2        1.13       15.80      5.70 o 
  -6  14   2        7.13       12.32      5.77 o 
  -5  14   2        2.35        2.80      5.65 o 
  -4  14   2        9.08       12.86      6.04 o 
  -3  14   2        0.22        1.83      6.04 o 
  -2  14   2        4.93       15.48      6.06 o 
  -1  14   2        0.02        3.88      5.60 o 
   0  14   2        8.05       10.74      5.99 o 
   1  14   2        0.60        3.01      5.79 o 
   2  14   2        0.46        5.42      5.38 o 
   3  14   2        4.01        3.83      5.75 o 
  -5  15   2        1.57        6.03      7.80 o 
  -4  15   2        6.83        9.55      6.87 o 
  -3  15   2        1.91        7.37      5.81 o 
  -2  15   2       22.02       24.75      6.88 o 
  -1  15   2        0.03        6.66      5.88 o 
   0  15   2        1.15       13.56      6.09 o 
   1  15   2        2.74        2.32     17.09 o 
  -1 -15   3        0.27        0.59      5.39 o 
   0 -15   3        5.02       16.07      6.25 o 
   1 -15   3        0.62        7.88      7.15 o 
   2 -15   3        6.68       13.75      5.95 o 
   3 -15   3        0.65        1.44      5.47 o 
   4 -15   3        1.53       -5.29      8.52 o 
   5 -15   3        0.09       -0.44      7.57 o 
  -4 -14   3       10.96       14.73      6.72 o 
  -3 -14   3        3.28       -0.67      5.89 o 
  -2 -14   3        5.43        6.24      5.67 o 
  -1 -14   3       26.65       29.79      5.14 o 
   0 -14   3        0.08       13.17      4.87 o 
   1 -14   3       25.87       30.49      6.32 o 
   2 -14   3        0.31        7.54      5.43 o 
   3 -14   3        0.01        1.31      5.31 o 
   4 -14   3        0.26       -2.49      5.10 o 
   5 -14   3        0.22        5.08      6.11 o 
   6 -14   3       13.19       11.69      5.82 o 
   7 -14   3        2.71        2.09      5.89 o 
  -6 -13   3        4.69        5.65      6.87 o 
  -5 -13   3        3.22       13.48      6.36 o 
  -4 -13   3       11.22        8.63      6.49 o 
  -3 -13   3        0.00       -1.27      5.74 o 
  -2 -13   3        3.71        5.11      4.80 o 
  -1 -13   3        4.82        9.11      6.85 o 
   0 -13   3        0.05       -1.15      4.66 o 
   1 -13   3        0.58        9.11      5.07 o 
   2 -13   3        0.51        3.77      5.15 o 
   3 -13   3        3.71       -5.04      5.20 o 
   4 -13   3        8.63       10.89      9.09 o 
   5 -13   3       13.45       14.56     10.29 o 
   6 -13   3        1.63        4.80      5.57 o 
   7 -13   3        1.26        5.74      5.65 o 
   8 -13   3        6.30        9.52      5.75 o 
  -7 -12   3        7.76       11.63      7.45 o 
  -6 -12   3        0.19        4.77      6.48 o 
  -5 -12   3        7.28        8.76      6.35 o 
  -4 -12   3        1.38       14.52      6.19 o 
  -3 -12   3        0.39       16.05      5.49 o 
  -2 -12   3       56.69       57.17      5.52 o 
  -1 -12   3       30.95       23.07      5.40 o 
   0 -12   3       13.77       11.60      4.76 o 
   1 -12   3        1.76       -4.93      4.93 o 
   2 -12   3       17.46       22.36      5.14 o 
   3 -12   3       42.80       34.08      6.33 o 
   4 -12   3       24.75       24.87      5.47 o 
   5 -12   3        5.18        5.81      5.36 o 
   6 -12   3        1.01       12.02      6.03 o 
   7 -12   3        8.65       13.16      5.40 o 
   8 -12   3        1.25        5.20      5.76 o 
   9 -12   3        1.48        6.46      6.09 o 
  10 -12   3        0.19       -5.46      5.46 o 
  -9 -11   3        3.31        0.61     11.44 o 
  -8 -11   3        6.53        7.21      7.29 o 
  -7 -11   3        0.73       -2.13      6.84 o 
  -6 -11   3        1.78       12.51      6.00 o 
  -5 -11   3       13.59       20.20      6.00 o 
  -4 -11   3       41.70       52.05      6.27 o 
  -3 -11   3      157.53      136.95      8.00 o 
  -2 -11   3       14.15       18.62      4.83 o 
  -1 -11   3       18.88       26.73      4.73 o 
   0 -11   3       32.83       24.57      4.46 o 
   1 -11   3        0.53        4.44      4.52 o 
   2 -11   3       52.56       46.38      5.17 o 
   3 -11   3       32.90       29.38      5.40 o 
   4 -11   3       40.91       45.58      5.41 o 
   5 -11   3       13.70       12.52      5.18 o 
   6 -11   3        7.06       13.63      5.15 o 
   7 -11   3        5.53        6.56      5.49 o 
   8 -11   3        2.37        9.98      5.78 o 
   9 -11   3        5.83       12.46      5.82 o 
  10 -11   3        0.15        1.78      5.36 o 
  11 -11   3        1.29        2.14      5.30 o 
  -9 -10   3        0.01       17.49      8.05 o 
  -8 -10   3       14.31        7.36      7.39 o 
  -7 -10   3        2.55        5.08      6.31 o 
  -6 -10   3       78.06       83.57      6.86 o 
  -5 -10   3       20.58       28.13      6.22 o 
  -4 -10   3        1.28       -0.54      6.03 o 
  -3 -10   3       99.20       96.13      5.15 o 
  -2 -10   3        0.04        2.80      4.87 o 
  -1 -10   3        4.01        4.33      4.65 o 
   0 -10   3        2.07       -1.84      4.92 o 
   1 -10   3       47.15       41.51      5.42 o 
   2 -10   3        7.48       12.10      5.27 o 
   3 -10   3        5.39       14.92      5.16 o 
   4 -10   3        6.80       13.03      5.63 o 
   5 -10   3       73.33       73.29      5.33 o 
   6 -10   3        8.43        9.53      5.06 o 
   7 -10   3       24.63       33.91      5.55 o 
   8 -10   3        3.69        4.33      5.53 o 
   9 -10   3        4.37        9.93      4.61 o 
  10 -10   3        0.08        3.23      5.80 o 
  11 -10   3        0.84        9.18      5.29 o 
 -10  -9   3        1.64        5.11      6.79 o 
  -9  -9   3        0.86       -2.51      7.88 o 
  -8  -9   3        1.28        4.86      6.10 o 
  -7  -9   3       23.75       23.05      6.18 o 
  -6  -9   3       10.19        7.43      6.43 o 
  -5  -9   3       38.39       38.34      6.12 o 
  -4  -9   3      109.67       95.72      6.46 o 
  -3  -9   3        1.10        0.57      5.00 o 
  -2  -9   3      142.45      132.81      7.15 o 
  -1  -9   3      266.94      248.82      5.55 o 
   0  -9   3       27.90       39.49      5.38 o 
   1  -9   3      343.26      308.24     17.64 o 
   2  -9   3       32.54       27.31      6.50 o 
   3  -9   3       11.83       19.54      5.55 o 
   4  -9   3       22.15       15.80      5.80 o 
   5  -9   3       46.07       45.67      5.16 o 
   6  -9   3       26.05       21.71      5.26 o 
   7  -9   3        9.59        0.50      5.42 o 
   8  -9   3       12.11        8.66      6.53 o 
   9  -9   3        0.20       12.11      4.66 o 
  10  -9   3        3.02        6.36      4.78 o 
  11  -9   3        4.17        4.10      5.51 o 
  12  -9   3        0.48        7.33      6.27 o 
 -11  -8   3        0.05        6.84      7.03 o 
 -10  -8   3        8.40        3.05      9.39 o 
  -9  -8   3       38.13       31.99      6.95 o 
  -8  -8   3       92.38       98.11      6.07 o 
  -7  -8   3       17.51       19.47      6.01 o 
  -6  -8   3       12.21       14.47      5.56 o 
  -5  -8   3        0.23       -0.54      6.13 o 
  -4  -8   3      110.53      104.97      6.50 o 
  -3  -8   3        0.86        7.75      5.58 o 
  -2  -8   3        0.37        5.42      5.21 o 
  -1  -8   3      176.58      167.81      5.35 o 
   1  -8   3       29.48       29.43      4.49 o 
   2  -8   3        8.38       13.27      5.54 o 
   3  -8   3       84.51       85.96      6.07 o 
   4  -8   3       79.51       76.81      8.71 o 
   5  -8   3      100.54       96.76      9.44 o 
   6  -8   3       50.16       51.40      7.84 o 
   7  -8   3        9.85       10.34      6.57 o 
   8  -8   3       21.06       15.88      6.68 o 
   9  -8   3        4.38        3.83      5.20 o 
  10  -8   3        4.76        8.41      5.06 o 
  11  -8   3        0.52        5.11      5.38 o 
  12  -8   3        0.00       10.90      6.37 o 
 -12  -7   3        0.70        1.86      7.50 o 
 -11  -7   3        4.40       13.42      6.96 o 
 -10  -7   3       10.08       14.01     11.33 o 
  -9  -7   3        0.01       13.68      6.65 o 
  -8  -7   3        0.30       13.75      5.72 o 
  -7  -7   3        6.40       14.77      6.58 o 
  -6  -7   3      181.62      153.69      7.50 o 
  -5  -7   3       65.16       70.44      6.27 o 
  -4  -7   3      364.45      363.80     10.14 o 
  -3  -7   3      207.50      199.11      9.09 o 
  -2  -7   3      226.93      246.27      6.86 o 
  -1  -7   3      648.24      656.24     16.29 o 
   0  -7   3      485.31      422.71      7.19 o 
   1  -7   3       35.68       37.10      5.26 o 
   2  -7   3      525.73      453.67     13.53 o 
   3  -7   3       24.44       37.66      5.33 o 
   4  -7   3        8.90       14.85      5.64 o 
   5  -7   3       24.13       25.20      5.48 o 
   6  -7   3      237.91      212.51      9.57 o 
   7  -7   3        3.35        9.76      6.74 o 
   8  -7   3       26.21       24.68      5.76 o 
   9  -7   3        9.75       14.51      5.57 o 
  10  -7   3        0.09       -0.10      5.91 o 
  11  -7   3        0.21        8.15      5.25 o 
  12  -7   3        0.05        6.30      5.60 o 
  13  -7   3        0.00       -0.32      6.77 o 
 -12  -6   3        0.42        7.48      7.27 o 
 -11  -6   3        9.63       13.79      6.83 o 
 -10  -6   3        3.21       11.80      9.78 o 
  -9  -6   3       42.30       43.55      6.13 o 
  -8  -6   3        0.27        8.42      5.60 o 
  -7  -6   3       19.46       19.22      6.14 o 
  -6  -6   3      219.77      233.64     15.04 o 
  -5  -6   3       15.85       18.24      6.16 o 
  -4  -6   3       61.88       66.24      6.17 o 
  -3  -6   3      125.31      105.12      6.27 o 
  -2  -6   3      166.58      186.57      6.80 o 
  -1  -6   3        5.12        2.20      5.45 o 
   0  -6   3     1049.11      985.26     23.48 o 
   1  -6   3       43.75       33.68      6.51 o 
   2  -6   3       55.08       43.15      6.11 o 
   3  -6   3      405.81      487.30     10.86 o 
   4  -6   3       17.44       15.99      8.58 o 
   5  -6   3      524.68      544.47      9.23 o 
   6  -6   3        3.04        0.99      6.83 o 
   7  -6   3       31.70       17.60      6.79 o 
   8  -6   3        1.61        4.93      6.92 o 
   9  -6   3       14.67        9.55      5.00 o 
  10  -6   3        1.71        7.04      5.09 o 
  11  -6   3        5.68        4.24      8.02 o 
  12  -6   3        2.60        5.47      6.29 o 
  13  -6   3        3.39        3.90      5.85 o 
 -13  -5   3        4.01        1.91      7.19 o 
 -12  -5   3        0.11       11.44      6.90 o 
 -11  -5   3       44.28       28.71      9.37 o 
 -10  -5   3       17.90       23.58      6.25 o 
  -9  -5   3       59.01       55.46      5.49 o 
  -8  -5   3        2.98        9.46      5.62 o 
  -7  -5   3       57.61       57.14      5.94 o 
  -6  -5   3       13.74       16.37      6.06 o 
  -5  -5   3        7.65        4.88      6.15 o 
  -4  -5   3        3.63        5.48      6.04 o 
  -3  -5   3      406.05      362.55     15.52 o 
  -2  -5   3     2137.81     2074.13     67.77 o 
  -1  -5   3       73.58       84.48      6.97 o 
   0  -5   3     1229.83     1229.19     54.75 o 
   1  -5   3     1203.08     1517.76     21.80 o 
   2  -5   3      511.82      616.60     36.13 o 
   3  -5   3      757.30      682.52     23.43 o 
   4  -5   3      547.81      650.60      7.88 o 
   5  -5   3      161.89      166.02      6.77 o 
   6  -5   3       14.80       17.21      6.01 o 
   7  -5   3       14.07       23.57      5.69 o 
   8  -5   3      160.32      153.62      6.51 o 
   9  -5   3       28.05       23.80      5.01 o 
  10  -5   3       82.16       79.63      6.51 o 
  11  -5   3       13.12       17.32      5.39 o 
  12  -5   3        5.47        7.86      6.75 o 
  13  -5   3        0.26        9.78      6.58 o 
 -13  -4   3        3.25       21.33     11.29 o 
 -12  -4   3        0.19        1.18      6.77 o 
 -11  -4   3       13.15        9.05      6.13 o 
 -10  -4   3       15.24        8.46      5.48 o 
  -9  -4   3        7.87        8.57      5.95 o 
  -8  -4   3      245.36      239.90      7.06 o 
  -7  -4   3       19.07       19.31      5.86 o 
  -6  -4   3      261.71      289.60     10.74 o 
  -5  -4   3      353.97      320.18     11.73 o 
  -4  -4   3      317.38      337.00     14.24 o 
  -3  -4   3      171.54      143.25      6.76 o 
  -2  -4   3      593.71      515.33     13.80 o 
  -1  -4   3      173.45      173.05      6.14 o 
   0  -4   3      200.00      208.49      6.89 o 
   1  -4   3      567.38      527.64      9.52 o 
   2  -4   3      477.73      427.07     12.79 o 
   3  -4   3     1932.10     2166.23     74.50 o 
   4  -4   3      260.71      273.81      7.59 o 
   5  -4   3      163.84      149.17      6.98 o 
   6  -4   3       56.25       56.19      6.84 o 
   7  -4   3        1.66       -1.81      5.05 o 
   8  -4   3       71.88       70.73      7.67 o 
   9  -4   3       58.65       67.66      6.25 o 
  10  -4   3        7.09       17.63      5.42 o 
  11  -4   3        0.07        3.91      5.75 o 
  12  -4   3       16.99       16.38      6.90 o 
  13  -4   3        1.38        5.22      6.79 o 
 -14  -3   3        2.54        9.59      7.75 o 
 -13  -3   3        0.03        7.77      6.18 o 
 -12  -3   3        3.79        7.64      6.22 o 
 -11  -3   3        0.55        1.48      6.60 o 
 -10  -3   3        4.68       11.12      6.04 o 
  -9  -3   3        0.91        1.81      6.40 o 
  -8  -3   3      117.74      112.37      6.51 o 
  -7  -3   3       64.82       58.56      7.10 o 
  -6  -3   3      267.82      264.35      9.05 o 
  -5  -3   3       56.18       66.13      7.13 o 
  -4  -3   3        2.82        7.28      7.58 o 
  -3  -3   3      159.11      149.15      6.86 o 
  -2  -3   3     2914.77     2408.88     59.59 o 
  -1  -3   3     1686.46     1733.84     34.10 o 
   0  -3   3       58.98       50.97      7.76 o 
   1  -3   3      635.82      896.81     18.64 o 
   2  -3   3      325.23      278.31      8.14 o 
   3  -3   3       90.43      120.72      8.51 o 
   4  -3   3       28.01       46.59      7.63 o 
   5  -3   3       62.27       82.42      6.91 o 
   6  -3   3       63.74       57.91      5.13 o 
   7  -3   3       10.11       15.70      5.69 o 
   8  -3   3        3.82        8.67      5.44 o 
   9  -3   3       12.50       18.05      5.29 o 
  10  -3   3        3.68        5.51      6.30 o 
  11  -3   3       76.15       66.69      6.40 o 
  12  -3   3        1.35        8.82      6.37 o 
  13  -3   3        1.66        4.41      7.22 o 
 -14  -2   3        5.04        9.87      7.61 o 
 -13  -2   3       11.73       15.61      7.10 o 
 -12  -2   3        0.90       -2.09      6.04 o 
 -11  -2   3        0.01       -1.33      6.00 o 
 -10  -2   3       98.95       91.21      5.77 o 
  -9  -2   3       93.11       91.24      6.29 o 
  -8  -2   3        4.95        9.47      5.73 o 
  -7  -2   3       21.97       25.39      6.48 o 
  -6  -2   3        2.05       13.03      6.26 o 
  -5  -2   3       70.74       90.31      6.69 o 
  -4  -2   3      509.00      390.99     20.26 o 
  -3  -2   3        3.09        6.92      8.04 o 
  -2  -2   3       22.58       41.98      9.66 o 
  -1  -2   3     2807.90     2699.92     58.46 o 
   0  -2   3     5642.34     5283.71    105.76 o 
   1  -2   3     9275.53     9811.39    131.56 o 
   2  -2   3     7420.94     7312.84     90.48 o 
   3  -2   3      355.30      376.34     17.52 o 
   4  -2   3        0.02       11.30     10.98 o 
   5  -2   3      154.07      163.22      6.81 o 
   6  -2   3      130.22      151.08     10.68 o 
   7  -2   3      108.95      107.45      5.97 o 
   8  -2   3        7.02       -0.33      5.95 o 
   9  -2   3       65.48       55.82      6.10 o 
  10  -2   3        0.42        4.21      6.42 o 
  11  -2   3       17.76       27.25      6.17 o 
  12  -2   3        0.99        0.34      7.02 o 
  13  -2   3        2.96        6.79      7.87 o 
 -14  -1   3        0.26        9.95      7.82 o 
 -13  -1   3        3.42        4.84      5.92 o 
 -12  -1   3        1.60        6.30      5.73 o 
 -11  -1   3        1.92        5.54      5.66 o 
 -10  -1   3      134.37       98.51      7.52 o 
  -9  -1   3        0.11       -0.14      5.56 o 
  -8  -1   3       78.38       89.81      5.70 o 
  -7  -1   3        6.44        2.56      5.74 o 
  -6  -1   3       15.43       22.83      5.76 o 
  -5  -1   3       23.82       21.82      5.95 o 
  -4  -1   3      491.02      496.31     22.63 o 
  -3  -1   3      521.37      325.07      8.10 o 
  -2  -1   3     7863.97     6798.75    230.54 o 
  -1  -1   3     5673.90     5153.68    156.44 o 
   0  -1   3     5147.23     4605.13     81.20 o 
   1  -1   3    12650.17    13272.48    395.24 o 
   3  -1   3      282.62      316.82     10.29 o 
   4  -1   3        2.83        7.09      6.89 o 
   5  -1   3      112.47      100.40      6.67 o 
   6  -1   3       39.99       49.58      6.37 o 
   7  -1   3      138.49      155.14      7.20 o 
   8  -1   3       46.83       51.89      6.98 o 
   9  -1   3      117.99      119.33      7.02 o 
  10  -1   3       28.73       27.01      6.74 o 
  11  -1   3       16.31       17.26      7.71 o 
  12  -1   3        0.31       -0.56      7.95 o 
  13  -1   3        0.02        4.36      8.75 o 
 -14   0   3        0.75       -1.75      6.81 o 
 -13   0   3        0.68        1.85      5.58 o 
 -12   0   3       63.27       68.96      8.62 o 
 -11   0   3        0.01        4.52      5.65 o 
 -10   0   3      112.64      109.23      7.68 o 
  -9   0   3      137.12      122.73      7.22 o 
  -8   0   3        4.85        8.57      4.80 o 
  -7   0   3      179.24      150.77      8.55 o 
  -6   0   3       55.46       56.51      5.76 o 
  -5   0   3     1001.07      922.53     42.33 o 
  -4   0   3      131.63      117.65      7.43 o 
  -3   0   3       56.94       46.21      7.01 o 
  -2   0   3     1484.72     1211.54     51.19 o 
  -1   0   3       48.46       52.86      8.38 o 
   0   0   3      113.99       74.23     11.59 o 
   1   0   3     1208.74     1000.58     19.49 o 
   2   0   3      846.67      890.33     25.95 o 
   3   0   3      289.61      323.90     10.68 o 
   4   0   3      367.56      353.59     13.50 o 
   5   0   3        2.61       13.19      6.83 o 
   6   0   3       21.75       21.27      6.79 o 
   7   0   3      172.07      184.01      7.90 o 
   8   0   3       36.41       36.95      7.29 o 
   9   0   3        6.17       12.53      7.62 o 
  10   0   3       13.71        8.90      7.34 o 
  11   0   3        1.87        5.67      7.62 o 
  12   0   3        5.19        7.09      8.02 o 
  13   0   3        0.20        2.86      7.87 o 
 -14   1   3        1.05        1.15      5.59 o 
 -13   1   3        0.14       -1.36      5.17 o 
 -12   1   3       37.98       42.70      5.20 o 
 -11   1   3      112.18       92.68     11.94 o 
 -10   1   3      113.18      118.93      6.29 o 
  -9   1   3      260.59      228.46      6.85 o 
  -8   1   3       25.04       19.44      4.65 o 
  -7   1   3       48.51       48.97      4.49 o 
  -6   1   3      140.96      166.99      5.86 o 
  -5   1   3      291.08      269.35      7.72 o 
  -4   1   3     4683.59     4298.80    124.58 o 
  -3   1   3      192.21      224.28      6.77 o 
  -2   1   3        0.68       16.84      6.81 o 
  -1   1   3       70.74       91.76      8.25 o 
   0   1   3      613.96      660.04     23.73 o 
   1   1   3     2423.19     2270.40     22.02 o 
   2   1   3      993.60      773.39     15.93 o 
   3   1   3       51.05       36.89      9.45 o 
   4   1   3      331.87      317.74      8.29 o 
   5   1   3       48.53       60.26      6.71 o 
   6   1   3      129.46      134.63      7.67 o 
   7   1   3       11.31       19.93      6.71 o 
   8   1   3       55.56       46.89      8.87 o 
   9   1   3        0.77        1.46      9.11 o 
  10   1   3        1.25        5.36      8.11 o 
  11   1   3        0.01        6.39      8.49 o 
  12   1   3        2.66       11.08      9.10 o 
  13   1   3        2.83       11.25     11.00 o 
 -14   2   3        0.23       -4.94      6.89 o 
 -13   2   3        1.48       -4.78      6.38 o 
 -12   2   3        1.00        3.74      5.11 o 
 -11   2   3       19.40       34.45      5.23 o 
 -10   2   3        7.30       10.75      4.79 o 
  -9   2   3       22.56       20.45      4.36 o 
  -8   2   3      220.84      211.69      5.92 o 
  -7   2   3      107.37      114.10      6.25 o 
  -6   2   3      371.94      359.27      9.10 o 
  -5   2   3      110.69      109.34      4.87 o 
  -4   2   3      102.25      114.85      8.28 o 
  -3   2   3        0.04        9.45      5.44 o 
  -2   2   3      679.11      639.89      9.91 o 
  -1   2   3      248.02      320.08      8.53 o 
   0   2   3     6805.82     7254.60    173.02 o 
   1   2   3     3025.92     2904.46     71.93 o 
   2   2   3        0.89        5.76      7.52 o 
   3   2   3      222.96      175.41      8.81 o 
   4   2   3     1183.03     1206.10     48.54 o 
   5   2   3      193.52      178.91      8.17 o 
   6   2   3        3.83        8.41      7.40 o 
   7   2   3      124.93      105.19      6.97 o 
   8   2   3       10.22       20.38      8.01 o 
   9   2   3        0.56        0.30      7.65 o 
  10   2   3       65.13       60.35      7.56 o 
  11   2   3       18.12        6.19     10.34 o 
  12   2   3        0.12       14.77     16.02 o 
  13   2   3        0.01        6.27     16.78 o 
 -14   3   3        0.30       -2.15      6.66 o 
 -13   3   3        0.05       -2.11      6.28 o 
 -12   3   3        6.93       12.08      5.94 o 
 -11   3   3        0.92        2.14      5.66 o 
 -10   3   3        3.66        5.10      5.27 o 
  -9   3   3      142.32      129.98      8.20 o 
  -8   3   3      114.63      121.61      5.55 o 
  -7   3   3        2.25        2.27      4.11 o 
  -6   3   3       71.06       79.02      4.36 o 
  -5   3   3       50.84       76.35      5.24 o 
  -4   3   3      241.81      277.97      6.30 o 
  -3   3   3      733.17      763.63     17.96 o 
  -2   3   3     4333.64     4486.90     26.55 o 
  -1   3   3     1146.22     1376.65     17.18 o 
   0   3   3        2.75        9.79      6.34 o 
   1   3   3       30.76       14.27      6.75 o 
   2   3   3        1.95        0.69      6.73 o 
   3   3   3     1235.35     1143.27      9.92 o 
   4   3   3      331.58      285.28      8.32 o 
   5   3   3       83.54       80.80      9.66 o 
   6   3   3        2.26        1.90      8.73 o 
   7   3   3       13.52       21.60      7.93 o 
   8   3   3        8.82        3.03      7.93 o 
   9   3   3       17.37       13.67      7.16 o 
  10   3   3        2.99        6.88      6.99 o 
  11   3   3        0.17        3.64     11.02 o 
  12   3   3        0.13        6.80      9.53 o 
  13   3   3        0.28       13.26     10.55 o 
 -14   4   3        1.11        4.21      6.50 o 
 -13   4   3        8.17        5.03      6.14 o 
 -12   4   3        0.04        7.57      6.30 o 
 -11   4   3       15.79       18.96      5.48 o 
 -10   4   3       12.00       20.75      5.17 o 
  -9   4   3        0.63        6.99      4.94 o 
  -8   4   3       89.01       74.66      5.64 o 
  -7   4   3      227.56      212.28      6.81 o 
  -6   4   3      317.54      369.74      6.41 o 
  -5   4   3       28.32       28.24      4.85 o 
  -4   4   3      795.39      804.12     24.15 o 
  -3   4   3      718.95      815.14     17.97 o 
  -2   4   3       18.76       22.62      6.36 o 
  -1   4   3      821.62      977.87     22.43 o 
   0   4   3     3492.83     3884.85     63.96 o 
   1   4   3     1111.59     1173.88     27.35 o 
   2   4   3     2586.85     2512.05     80.26 o 
   3   4   3     1577.23     1606.50     51.73 o 
   4   4   3      738.45      706.11     11.91 o 
   5   4   3      117.04      108.52      9.44 o 
   6   4   3       17.39       25.97      9.20 o 
   7   4   3       73.02       68.52      7.75 o 
   8   4   3        1.35        5.52      7.12 o 
   9   4   3        8.87       10.56      7.12 o 
  10   4   3        3.20       10.74      7.24 o 
  11   4   3        3.81        5.39      7.33 o 
  12   4   3        0.84        4.24      8.17 o 
 -14   5   3        3.35        7.75      7.58 o 
 -13   5   3        0.04       -0.46      6.25 o 
 -12   5   3        3.55       10.57      5.37 o 
 -11   5   3       32.26       38.86      5.24 o 
 -10   5   3        0.02        2.20      5.03 o 
  -9   5   3       21.28       21.38      5.85 o 
  -8   5   3        4.77        5.02      5.38 o 
  -7   5   3       65.25       64.19      5.09 o 
  -6   5   3       15.79       23.24      4.82 o 
  -5   5   3      138.45      154.20      6.58 o 
  -4   5   3     1111.82     1247.82      8.17 o 
  -3   5   3        0.36        3.60      8.29 o 
  -2   5   3      374.13      292.72      6.30 o 
  -1   5   3      250.49      324.78      9.35 o 
   0   5   3      402.42      386.16      9.77 o 
   1   5   3     5381.08     5950.20     96.77 o 
   2   5   3     3312.86     3158.07     77.13 o 
   3   5   3      137.75      145.94      6.57 o 
   4   5   3       17.51       26.14      6.95 o 
   5   5   3       18.00       36.33      9.24 o 
   6   5   3        8.59       -2.07      9.27 o 
   7   5   3        9.31       16.66      7.73 o 
   8   5   3       14.25       25.22      7.20 o 
   9   5   3        0.33        6.63      7.23 o 
  10   5   3       20.42       23.19      8.09 o 
  11   5   3        7.61        2.29      8.21 o 
  12   5   3        0.51        3.02      8.35 o 
 -14   6   3        0.75        6.36     11.45 o 
 -13   6   3        0.03        2.26      6.06 o 
 -12   6   3        0.94       13.11      5.60 o 
 -11   6   3       21.55        8.04      5.77 o 
 -10   6   3       18.77       21.97      6.55 o 
  -9   6   3        6.51        8.92      7.62 o 
  -8   6   3        9.17       13.04      4.94 o 
  -7   6   3        3.11        4.62      4.65 o 
  -6   6   3      126.92      139.74      4.93 o 
  -5   6   3        1.03        1.64      4.47 o 
  -4   6   3       70.60       73.16      5.75 o 
  -3   6   3       29.63       32.44      5.29 o 
  -2   6   3      157.80      186.68      5.78 o 
  -1   6   3        7.76       21.06      5.73 o 
   0   6   3     1622.16     1692.98     34.89 o 
   1   6   3      470.87      495.97      9.85 o 
   2   6   3      252.88      258.69      5.88 o 
   3   6   3       60.24       52.26      6.37 o 
   4   6   3        9.01        4.86      7.33 o 
   5   6   3      124.83      114.58     13.73 o 
   6   6   3       18.34       23.25      9.20 o 
   7   6   3        7.39       15.71      8.03 o 
   8   6   3        0.09        1.76      9.40 o 
   9   6   3        7.84        5.25      7.02 o 
  10   6   3        4.74        3.88      7.37 o 
  11   6   3        6.94        8.36      8.17 o 
 -14   7   3        0.16       -6.71      6.71 o 
 -13   7   3        5.66        7.16      6.34 o 
 -12   7   3        0.22        7.03      5.17 o 
 -11   7   3        9.92       12.59      5.23 o 
 -10   7   3       68.94       47.34      6.55 o 
  -9   7   3      108.70      105.48      5.62 o 
  -8   7   3        9.78       19.54      4.64 o 
  -7   7   3       16.54        9.67      4.57 o 
  -6   7   3       50.85       50.04      4.74 o 
  -5   7   3       70.61       68.52      5.06 o 
  -4   7   3       82.43       97.39      7.84 o 
  -3   7   3        1.51        5.21      4.78 o 
  -2   7   3       53.32       68.84      5.56 o 
  -1   7   3       11.39       10.38      5.42 o 
   0   7   3      401.92      423.57     11.24 o 
   1   7   3       23.14       20.93      5.35 o 
   2   7   3      138.62      154.87      5.62 o 
   3   7   3       51.91       53.30      5.95 o 
   4   7   3        0.25        0.61      6.18 o 
   5   7   3      781.64      774.74     27.94 o 
   6   7   3      186.97      194.84      8.97 o 
   7   7   3        0.83       -0.04     11.46 o 
   8   7   3        2.12       20.02      8.98 o 
   9   7   3        9.78        4.63      8.98 o 
  10   7   3       10.49       15.04      8.35 o 
  11   7   3        1.17       -1.61      9.42 o 
 -13   8   3        0.69        4.46      6.22 o 
 -12   8   3        7.05        7.42      6.08 o 
 -11   8   3        1.93       10.40      8.16 o 
 -10   8   3        9.01        7.53      4.87 o 
  -9   8   3        3.73        1.39      5.08 o 
  -8   8   3       40.00       35.93      5.03 o 
  -7   8   3       12.28       16.93      4.49 o 
  -6   8   3      147.34      146.29      6.30 o 
  -5   8   3       32.26       36.58      5.06 o 
  -4   8   3        0.49        6.81      4.92 o 
  -3   8   3      290.85      268.03     15.76 o 
  -2   8   3        3.42       10.24      5.09 o 
  -1   8   3      181.70      203.61      7.93 o 
   0   8   3       16.05       15.23      5.55 o 
   1   8   3        8.19       13.83      4.82 o 
   2   8   3       37.85       45.82      5.40 o 
   3   8   3      664.73      660.46     17.03 o 
   4   8   3       95.09       85.46      6.16 o 
   5   8   3       52.41       54.39      8.01 o 
   6   8   3        0.96        6.02      8.83 o 
   7   8   3       12.04       24.25     10.19 o 
   8   8   3        7.19       20.83      8.60 o 
   9   8   3        3.97        9.95      8.07 o 
  10   8   3       18.12       10.60     10.16 o 
 -13   9   3        0.06       -2.51      5.77 o 
 -12   9   3        0.15        5.12      5.65 o 
 -11   9   3       13.58       10.72      5.61 o 
 -10   9   3        5.78        1.53      5.73 o 
  -9   9   3        1.39       -1.22      4.75 o 
  -8   9   3        3.05        4.05      4.85 o 
  -7   9   3       33.09       26.05      4.22 o 
  -6   9   3        7.50       10.89      4.28 o 
  -5   9   3       57.75       59.69      5.16 o 
  -4   9   3       68.61       77.12      8.14 o 
  -3   9   3       83.50       88.27     11.84 o 
  -2   9   3      177.70      151.83      7.05 o 
  -1   9   3      175.51      192.36     11.99 o 
   0   9   3        8.48       10.09      4.87 o 
   1   9   3      556.27      523.26     17.05 o 
   2   9   3        0.92        4.61      5.25 o 
   3   9   3      129.23      104.88      5.68 o 
   4   9   3        2.01        8.07      5.55 o 
   5   9   3       57.51       46.81      7.64 o 
   6   9   3       13.69       28.61      9.54 o 
   7   9   3        1.05       10.15      9.09 o 
   8   9   3        0.13        6.14      8.31 o 
   9   9   3        0.58        5.86      8.42 o 
 -12  10   3        1.45        0.85      5.52 o 
 -11  10   3        4.02        3.58      5.35 o 
 -10  10   3        0.06        9.36      5.38 o 
  -9  10   3        0.29        4.95      4.94 o 
  -8  10   3        0.42        5.31      4.16 o 
  -7  10   3       15.56       21.94      5.78 o 
  -6  10   3       32.96       25.18      5.33 o 
  -5  10   3      154.13      148.40      7.07 o 
  -4  10   3       46.45       46.74      5.00 o 
  -3  10   3       41.49       45.97      5.89 o 
  -2  10   3        1.95       11.44      5.67 o 
  -1  10   3       36.09       41.87      5.17 o 
   0  10   3       90.92       90.09      7.86 o 
   1  10   3        8.36       10.30      4.73 o 
   2  10   3        4.64        3.12      5.18 o 
   3  10   3        5.48       15.41      5.28 o 
   4  10   3       20.82       29.17      5.38 o 
   5  10   3       21.49       29.15      5.95 o 
   6  10   3        7.75       12.52     10.01 o 
   7  10   3       13.23        3.72      8.78 o 
   8  10   3        1.01        0.49      8.47 o 
 -11  11   3        7.70       11.62      5.77 o 
 -10  11   3        1.54        6.56      4.82 o 
  -9  11   3       15.96       12.56      4.68 o 
  -8  11   3        0.28       -0.48      4.59 o 
  -7  11   3       43.50       46.11      4.67 o 
  -6  11   3       11.79        3.08      6.72 o 
  -5  11   3       50.38       48.81      5.57 o 
  -4  11   3       22.09       24.49      5.83 o 
  -3  11   3       81.39       92.66      5.19 o 
  -2  11   3       22.27       23.45      5.67 o 
  -1  11   3      167.33      130.21      5.90 o 
   0  11   3        6.30        4.44      5.46 o 
   1  11   3        3.68        6.64      5.57 o 
   2  11   3        7.94       15.64      5.31 o 
   3  11   3       16.86        7.82      5.47 o 
   4  11   3       40.09       30.79      5.59 o 
   5  11   3        3.61       19.40      6.12 o 
   6  11   3        7.96       -4.23      8.52 o 
   7  11   3        0.98        1.98      8.59 o 
 -10  12   3        0.00        2.34      5.68 o 
  -9  12   3        6.35        7.99      5.66 o 
  -8  12   3        3.16        0.98      5.92 o 
  -7  12   3        7.06       10.68      4.72 o 
  -6  12   3        2.74       10.30      5.47 o 
  -5  12   3       16.34       16.10      5.21 o 
  -4  12   3        5.64        7.76      5.23 o 
  -3  12   3        5.03        4.32      5.44 o 
  -2  12   3        3.33        3.41      8.30 o 
  -1  12   3       16.74       20.53      7.47 o 
   0  12   3       21.95       17.76      6.31 o 
   1  12   3        0.51        2.72      4.91 o 
   2  12   3       16.60       20.43      5.23 o 
   3  12   3        3.21        7.12      5.38 o 
   4  12   3       17.75       19.88      5.74 o 
   5  12   3        5.91        5.55      7.51 o 
   6  12   3        2.05        4.93      8.73 o 
  -9  13   3        1.81       11.64      5.75 o 
  -8  13   3        1.47        5.41      4.99 o 
  -7  13   3        2.75        2.72      4.74 o 
  -6  13   3        2.01        1.99      5.30 o 
  -5  13   3        0.17       -2.97      5.34 o 
  -4  13   3        0.94       14.36      5.57 o 
  -3  13   3        2.71       15.59      6.83 o 
  -2  13   3        6.79       11.95      6.84 o 
  -1  13   3        6.03       11.62      5.81 o 
   0  13   3        0.47        1.59      5.94 o 
   1  13   3       45.39       35.05      8.33 o 
   2  13   3        2.19        8.48      5.33 o 
   3  13   3       14.92       13.55      5.56 o 
   4  13   3        1.83       11.35      6.16 o 
   5  13   3        3.98        5.78      7.93 o 
  -8  14   3        7.17        5.82     11.40 o 
  -7  14   3        0.49       -2.16      5.75 o 
  -6  14   3        8.77       -3.72      7.16 o 
  -5  14   3        0.08       15.10     11.85 o 
  -4  14   3       10.64       18.25      7.54 o 
  -3  14   3        0.91       11.03      6.03 o 
  -2  14   3        1.10       -0.97      6.19 o 
  -1  14   3        3.31        3.46      5.19 o 
   0  14   3        0.64       11.48      7.87 o 
   1  14   3        2.15        2.96      6.06 o 
   2  14   3        1.77        9.78      5.39 o 
   3  14   3        3.44        4.06      5.82 o 
  -5  15   3        0.11       -0.95      8.33 o 
  -4  15   3        0.29       13.10      5.91 o 
  -3  15   3        1.88       12.56      6.39 o 
  -2  15   3        1.05       -4.35      6.10 o 
  -1  15   3        0.53       11.54      6.22 o 
   0  15   3        0.85        5.07      7.73 o 
  -1 -15   4        8.93       14.09      5.29 o 
   0 -15   4        3.26       -1.10      6.04 o 
   1 -15   4       10.51        6.27      6.64 o 
   2 -15   4        0.01       12.43      5.77 o 
   3 -15   4        3.58        8.09      5.47 o 
   4 -15   4        0.85        9.06      6.74 o 
  -4 -14   4        3.26        5.17      8.46 o 
  -3 -14   4        1.75        9.07      6.49 o 
  -2 -14   4        1.23       14.42      5.85 o 
  -1 -14   4        1.15        2.80      5.23 o 
   0 -14   4        0.66        4.76      4.75 o 
   1 -14   4        0.25       -5.73      5.73 o 
   2 -14   4        0.02        0.37      5.95 o 
   3 -14   4        2.10       14.22      5.77 o 
   4 -14   4        0.35        1.28      5.60 o 
   5 -14   4        1.16        4.44      5.87 o 
   6 -14   4        6.88       16.47      5.97 o 
  -6 -13   4        2.13       14.08      6.88 o 
  -5 -13   4       12.42       12.95      6.60 o 
  -4 -13   4        1.33       11.65      6.10 o 
  -3 -13   4       39.38       34.60      5.38 o 
  -2 -13   4       14.80       17.85      8.33 o 
  -1 -13   4        0.28        3.58      5.75 o 
   0 -13   4       26.96       30.94      4.97 o 
   1 -13   4        0.00       -0.23      5.10 o 
   2 -13   4       20.34       20.78      5.05 o 
   3 -13   4        0.26        3.22      5.17 o 
   4 -13   4       15.95       13.27      5.51 o 
   5 -13   4        2.68        6.87      5.56 o 
   6 -13   4        0.91       11.33      5.79 o 
   7 -13   4        3.12       11.46      6.00 o 
   8 -13   4        6.66        4.71      5.95 o 
  -7 -12   4        0.11       -1.16      6.87 o 
  -6 -12   4        3.29       16.88      6.31 o 
  -5 -12   4        0.25        1.80      6.96 o 
  -4 -12   4       59.18       49.80      6.22 o 
  -3 -12   4       27.19       27.44      5.25 o 
  -2 -12   4       43.22       44.94      5.01 o 
  -1 -12   4        0.08        8.48      4.84 o 
   0 -12   4       10.96       11.09      4.82 o 
   1 -12   4        0.44       -4.85      4.85 o 
   2 -12   4        0.46        4.29      8.70 o 
   3 -12   4        7.72        4.37      5.88 o 
   4 -12   4        8.86        6.12      5.59 o 
   5 -12   4        0.51       -2.96     11.07 o 
   6 -12   4        1.97       12.07      5.71 o 
   7 -12   4        0.91       13.58      5.39 o 
   8 -12   4        0.00        7.26      7.06 o 
   9 -12   4        3.15       -4.91      6.73 o 
  -8 -11   4        0.02        5.56      7.20 o 
  -7 -11   4        3.38        1.28      6.46 o 
  -6 -11   4       57.53       59.35      6.33 o 
  -5 -11   4        6.23       12.77      6.21 o 
  -4 -11   4       66.68       78.78      8.69 o 
  -3 -11   4       27.44       27.83      4.74 o 
  -2 -11   4       43.08       44.62      5.32 o 
  -1 -11   4        9.92       15.04      4.58 o 
   0 -11   4       93.79       89.24      5.66 o 
   1 -11   4       15.92       18.93      4.42 o 
   2 -11   4       40.19       36.96      5.54 o 
   3 -11   4        2.94        6.24      5.65 o 
   4 -11   4        7.75       13.99      5.55 o 
   5 -11   4        8.89       10.37      5.98 o 
   6 -11   4        0.02        0.07      5.15 o 
   7 -11   4        2.80       10.78      5.82 o 
   8 -11   4        0.61        6.91      5.43 o 
   9 -11   4        5.42        8.16      6.01 o 
  10 -11   4        0.15        2.09      5.09 o 
  -9 -10   4        0.68        4.40      7.66 o 
  -8 -10   4       18.67       17.54      6.92 o 
  -7 -10   4        3.20       11.16      6.15 o 
  -6 -10   4        1.04        3.59      5.94 o 
  -5 -10   4      104.86      111.59      6.63 o 
  -4 -10   4       24.03       15.92      6.42 o 
  -3 -10   4       89.96       84.32      5.03 o 
  -2 -10   4       69.92       68.05      5.22 o 
  -1 -10   4       24.75       27.09      5.16 o 
   0 -10   4       24.23       34.18      4.87 o 
   1 -10   4        0.77        2.03      4.66 o 
   2 -10   4       68.74       86.22      5.28 o 
   3 -10   4        1.84       -0.80      6.96 o 
   4 -10   4        7.46       12.63      6.52 o 
   5 -10   4       26.41       29.02      5.52 o 
   6 -10   4       20.14       25.49      5.21 o 
   7 -10   4        5.72       11.88      5.17 o 
   8 -10   4        2.92       13.74      5.37 o 
   9 -10   4        6.75        8.76      5.85 o 
  10 -10   4        2.66        8.80      5.04 o 
  11 -10   4        0.05        1.66      5.07 o 
 -10  -9   4       22.89       22.06      7.18 o 
  -9  -9   4        9.33        9.58      5.80 o 
  -8  -9   4        6.53        7.72      5.55 o 
  -7  -9   4        0.27        8.34      5.43 o 
  -6  -9   4       12.25       18.27      6.31 o 
  -5  -9   4       42.07       35.27      6.13 o 
  -4  -9   4       59.52       61.88      6.46 o 
  -3  -9   4        0.46        8.47      7.04 o 
  -2  -9   4        1.17        6.80      4.93 o 
  -1  -9   4       20.14       26.03      5.03 o 
   0  -9   4      131.90      131.91      5.29 o 
   1  -9   4      147.23      164.09      9.27 o 
   2  -9   4        2.30       14.32      9.87 o 
   3  -9   4        0.52        8.02      5.56 o 
   4  -9   4        2.91       10.88      5.01 o 
   5  -9   4       96.69       98.22     15.47 o 
   6  -9   4      174.20      166.32      7.71 o 
   7  -9   4       26.22       31.21      5.69 o 
   8  -9   4        5.23        3.37      5.19 o 
   9  -9   4        5.55        4.96      6.35 o 
  10  -9   4        0.07        5.70      5.13 o 
  11  -9   4        0.66        4.96      4.88 o 
 -11  -8   4        2.88       -1.05      7.10 o 
 -10  -8   4        0.08       10.46      7.65 o 
  -9  -8   4       11.76       11.73      6.08 o 
  -8  -8   4       19.55       23.15      5.67 o 
  -7  -8   4        0.93        9.22      6.19 o 
  -6  -8   4        0.35        2.65      5.61 o 
  -5  -8   4      110.26      119.18      8.34 o 
  -4  -8   4       58.97       55.57      7.65 o 
  -3  -8   4      123.70      135.32      6.04 o 
  -2  -8   4      102.43      108.13      5.39 o 
  -1  -8   4       10.09       15.63      6.79 o 
   0  -8   4       48.45       43.11      6.23 o 
   1  -8   4        6.00        8.27      5.54 o 
   2  -8   4       13.98        9.64      5.98 o 
   3  -8   4      144.20      155.80     11.80 o 
   4  -8   4       73.99       53.73      7.86 o 
   5  -8   4      198.74      194.76     11.60 o 
   6  -8   4        4.44        5.12      5.10 o 
   7  -8   4       17.23       22.97      5.43 o 
   8  -8   4        0.05        0.24      5.06 o 
   9  -8   4        0.13        5.15      5.14 o 
  10  -8   4        3.55        9.43      7.95 o 
  11  -8   4        0.04        8.70      5.87 o 
  12  -8   4        0.62       -5.48      6.83 o 
 -12  -7   4        2.68       -5.69      7.28 o 
 -11  -7   4        0.95        1.28      6.40 o 
 -10  -7   4       38.05       32.91      6.00 o 
  -9  -7   4       20.49       24.19      6.92 o 
  -8  -7   4       88.17       75.86      5.90 o 
  -7  -7   4        0.03        6.39      5.83 o 
  -6  -7   4      106.05      103.20      8.00 o 
  -5  -7   4       55.16       67.49      6.08 o 
  -4  -7   4      102.11       91.00      6.02 o 
  -3  -7   4      249.94      270.97     16.08 o 
  -2  -7   4       84.47       75.17      5.59 o 
  -1  -7   4       78.52      108.56      5.36 o 
   0  -7   4        7.29       19.95      4.90 o 
   1  -7   4      155.16      150.25      6.56 o 
   2  -7   4       23.59       23.51      6.10 o 
   3  -7   4      193.67      197.30     11.98 o 
   4  -7   4        4.53       16.33      5.50 o 
   5  -7   4       49.80       50.28      6.05 o 
   6  -7   4       11.91       14.03      5.40 o 
   7  -7   4        4.99        9.93      5.03 o 
   8  -7   4        0.00        1.00      5.91 o 
   9  -7   4        0.76        3.72      5.33 o 
  10  -7   4        0.51        6.80      8.55 o 
  11  -7   4        0.67        6.32      7.40 o 
  12  -7   4        0.00        5.05      6.55 o 
 -12  -6   4        8.74       12.56      7.23 o 
 -11  -6   4        2.15        6.40      6.46 o 
 -10  -6   4        7.54       12.16      5.80 o 
  -9  -6   4       10.61        6.09      5.44 o 
  -8  -6   4       94.76       93.10      5.66 o 
  -7  -6   4       91.76       99.40      5.80 o 
  -6  -6   4       16.98       20.59      6.06 o 
  -5  -6   4       77.67       67.75      7.25 o 
  -4  -6   4      184.43      195.99      6.96 o 
  -3  -6   4      197.58      225.32      8.17 o 
  -2  -6   4       32.86       27.14      5.96 o 
  -1  -6   4       64.36       53.58      5.75 o 
   0  -6   4      344.61      368.29      8.02 o 
   1  -6   4      165.83      222.57      6.38 o 
   2  -6   4      277.16      245.85      6.81 o 
   3  -6   4      717.35      767.58     26.81 o 
   4  -6   4      376.75      369.10      6.83 o 
   5  -6   4       36.68       32.30      5.80 o 
   6  -6   4        0.31        0.87      6.34 o 
   7  -6   4      177.54      140.00      7.54 o 
   8  -6   4        8.98       12.25      4.95 o 
   9  -6   4        0.28        6.63      5.13 o 
  10  -6   4       18.22       22.74      5.95 o 
  11  -6   4       18.28       20.72      5.73 o 
  12  -6   4        3.40       10.55      6.44 o 
  13  -6   4        0.16       10.86      7.37 o 
 -13  -5   4        1.09        7.50      9.63 o 
 -12  -5   4        3.49       10.25      7.77 o 
 -11  -5   4        6.45       10.08      5.48 o 
 -10  -5   4        5.72        8.66      5.86 o 
  -9  -5   4       17.39       18.02      5.32 o 
  -8  -5   4      200.17      167.91      8.97 o 
  -7  -5   4       58.96       69.08      6.24 o 
  -6  -5   4        0.09        3.51      5.99 o 
  -5  -5   4     1209.99     1106.46     45.02 o 
  -4  -5   4      649.32      629.28     13.37 o 
  -3  -5   4      663.32      588.21     13.95 o 
  -2  -5   4      148.71      146.35      6.73 o 
  -1  -5   4     1370.53     1361.68     43.83 o 
   0  -5   4      541.04      712.18     27.28 o 
   1  -5   4      557.10      684.41     18.41 o 
   2  -5   4       41.10       27.73      6.33 o 
   3  -5   4      758.12      826.69     26.37 o 
   4  -5   4       56.65       71.21      5.78 o 
   5  -5   4      105.30      131.69      7.38 o 
   6  -5   4        2.23        1.87     10.51 o 
   7  -5   4       35.68       32.47      5.50 o 
   8  -5   4        0.68       11.39      5.26 o 
   9  -5   4        0.17        1.38      5.68 o 
  10  -5   4       43.68       55.28      6.42 o 
  11  -5   4       34.66       20.82      6.56 o 
  12  -5   4        0.13       -0.07      6.27 o 
  13  -5   4        0.02        2.85      7.24 o 
 -13  -4   4        0.42       12.18      6.90 o 
 -12  -4   4        6.70        3.27      5.61 o 
 -11  -4   4       17.87       17.98      5.53 o 
 -10  -4   4        9.00        9.64      5.14 o 
  -9  -4   4        0.02       12.82      5.50 o 
  -8  -4   4        0.60       -4.32      5.79 o 
  -7  -4   4       57.48       53.49      5.69 o 
  -6  -4   4      129.81      145.05      7.91 o 
  -5  -4   4       97.41       83.07      6.67 o 
  -4  -4   4        1.41       -1.47      6.25 o 
  -3  -4   4        6.29       17.87      6.87 o 
  -2  -4   4      154.63      168.70      8.26 o 
  -1  -4   4       31.39       43.75      5.91 o 
   0  -4   4     3457.20     3622.89     96.04 o 
   1  -4   4     5262.02     5176.78    133.68 o 
   2  -4   4       65.34       66.25      7.07 o 
   3  -4   4       31.25       43.18      7.17 o 
   4  -4   4      253.53      307.49     11.94 o 
   5  -4   4       15.60        9.68      6.51 o 
   6  -4   4      405.74      408.82     15.48 o 
   7  -4   4        0.44        1.10      5.51 o 
   8  -4   4      112.82      123.08      9.55 o 
   9  -4   4        0.29        7.45      5.26 o 
  10  -4   4        8.25        5.12      5.78 o 
  11  -4   4       17.37       22.47      6.31 o 
  12  -4   4        4.35        6.01      6.09 o 
  13  -4   4        0.03        4.37      7.36 o 
 -14  -3   4        0.41        0.26     10.03 o 
 -13  -3   4        1.22       11.87      6.57 o 
 -12  -3   4        5.48       14.22      6.01 o 
 -11  -3   4        2.89        6.80      5.75 o 
 -10  -3   4        3.81        5.52      6.17 o 
  -9  -3   4      217.12      233.34     16.68 o 
  -8  -3   4       12.02       21.80      6.36 o 
  -7  -3   4      238.32      206.15      9.07 o 
  -6  -3   4        0.27        4.63      6.18 o 
  -5  -3   4       27.82       29.05      7.06 o 
  -4  -3   4      784.78      620.31     16.43 o 
  -3  -3   4      376.26      295.14     10.19 o 
  -2  -3   4     1925.04     1587.88     26.03 o 
  -1  -3   4      599.40      589.00     11.33 o 
   0  -3   4      720.19      656.49     18.48 o 
   1  -3   4      646.78      712.30     27.69 o 
   2  -3   4     1017.65      933.32     13.80 o 
   3  -3   4       24.17       25.44      6.91 o 
   4  -3   4       41.61       48.42     14.60 o 
   5  -3   4        0.20        5.83     10.76 o 
   6  -3   4       66.75       68.19      5.80 o 
   7  -3   4       54.18       55.62      5.54 o 
   8  -3   4       24.85       32.30      6.36 o 
   9  -3   4        0.94        7.60      6.04 o 
  10  -3   4      113.58      102.58      6.61 o 
  11  -3   4        1.43        1.82      7.00 o 
  12  -3   4        4.18        5.90      7.10 o 
  13  -3   4        1.61        8.28      7.63 o 
 -14  -2   4        3.77       11.51      6.65 o 
 -13  -2   4        0.56        8.92      6.59 o 
 -12  -2   4        1.44        9.96      5.78 o 
 -11  -2   4       14.14       15.18      5.34 o 
 -10  -2   4       17.20       17.56      5.95 o 
  -9  -2   4       77.97       63.60      8.25 o 
  -8  -2   4       78.77       83.81      5.97 o 
  -7  -2   4       20.38       31.96      5.92 o 
  -6  -2   4      160.91      167.23      6.39 o 
  -5  -2   4       93.78      114.86      6.83 o 
  -4  -2   4      741.65      650.15     12.26 o 
  -3  -2   4        0.94        2.16      6.96 o 
  -2  -2   4      716.97      602.04     24.81 o 
  -1  -2   4     3501.79     3283.60     70.51 o 
   0  -2   4     2153.90     2028.07     60.92 o 
   1  -2   4      140.59      135.01      9.11 o 
   2  -2   4        9.70        7.14      8.49 o 
   3  -2   4     1367.58     1449.04     13.21 o 
   4  -2   4       14.07        8.41      9.03 o 
   5  -2   4       17.57       18.86      7.43 o 
   6  -2   4        2.13        5.73      5.79 o 
   7  -2   4       72.66       81.84      6.74 o 
   8  -2   4       11.40       24.48      6.04 o 
   9  -2   4       74.32       88.49      6.84 o 
  10  -2   4        1.07        9.24      6.79 o 
  11  -2   4       25.67       20.84      7.21 o 
  12  -2   4        6.63        1.25      7.59 o 
  13  -2   4        3.84        7.85      8.48 o 
 -14  -1   4        2.23        4.48      6.25 o 
 -13  -1   4        2.92       -4.86      5.43 o 
 -12  -1   4        0.35        2.15      5.23 o 
 -11  -1   4        2.60        8.18      5.36 o 
 -10  -1   4       71.14       58.30      5.47 o 
  -9  -1   4      118.84      108.56      5.65 o 
  -8  -1   4       51.39       49.12      5.53 o 
  -7  -1   4       58.80       55.88      5.53 o 
  -6  -1   4      942.64     1004.32     39.55 o 
  -5  -1   4     1732.85     1817.51     67.94 o 
  -4  -1   4       60.93       57.78      6.11 o 
  -3  -1   4      666.20      690.82     21.40 o 
  -2  -1   4      716.87      627.49     17.30 o 
  -1  -1   4     7449.90     6636.90    186.23 o 
   0  -1   4       19.77       15.01      9.92 o 
   2  -1   4      250.22      358.05     21.56 o 
   3  -1   4      134.90      151.75      8.77 o 
   4  -1   4       71.95       74.69      7.58 o 
   5  -1   4       86.22       98.24      7.52 o 
   6  -1   4      321.23      400.96     10.99 o 
   7  -1   4      187.67      187.04      7.50 o 
   8  -1   4       61.19       61.61      6.83 o 
   9  -1   4        4.26        7.10      6.82 o 
  10  -1   4        1.76       11.20      7.24 o 
  11  -1   4        0.77       10.92      7.91 o 
  12  -1   4        0.25        3.63      8.31 o 
  13  -1   4        0.89        7.21      9.08 o 
 -14   0   4        8.21       11.42      6.39 o 
 -13   0   4        0.00       -1.29      5.91 o 
 -12   0   4        3.26        8.39      8.49 o 
 -11   0   4       61.06       68.36      5.93 o 
 -10   0   4      184.33      168.78      9.22 o 
  -9   0   4      217.34      199.52      5.75 o 
  -8   0   4       16.32       15.52      4.97 o 
  -7   0   4       24.11       40.49      5.21 o 
  -6   0   4       12.22        6.10      4.79 o 
  -5   0   4        4.55        6.35      5.14 o 
  -4   0   4     1645.21     1689.65     79.26 o 
  -2   0   4      850.52      845.87     23.88 o 
  -1   0   4     2033.57     2097.59     54.25 o 
   0   0   4       26.99       28.18      9.71 o 
   1   0   4     1348.35     1062.70     21.94 o 
   2   0   4       15.74        7.64      9.56 o 
   3   0   4      547.30      550.35     17.39 o 
   4   0   4     3045.75     2917.79     90.36 o 
   5   0   4      517.10      515.32     10.30 o 
   6   0   4      228.47      280.51      8.75 o 
   7   0   4        5.58       14.14      8.29 o 
   8   0   4        7.39       17.94      6.94 o 
   9   0   4        8.03       11.23      7.74 o 
  10   0   4        3.95        5.61      8.03 o 
  11   0   4        6.00       -0.41      7.22 o 
  12   0   4        6.83        7.89      7.27 o 
  13   0   4        0.30        0.69      8.89 o 
 -14   1   4        5.88       17.45      5.99 o 
 -13   1   4        0.53        6.40      5.36 o 
 -12   1   4        1.23        7.33      5.07 o 
 -11   1   4        2.74        8.80      4.97 o 
 -10   1   4       34.74       41.07      6.24 o 
  -9   1   4       16.14       19.33      4.93 o 
  -8   1   4        0.01       -4.54      5.76 o 
  -7   1   4      130.53      142.77      5.50 o 
  -6   1   4      188.00      179.80      9.39 o 
  -5   1   4      149.73      125.81      5.22 o 
  -4   1   4      243.95      267.91      9.31 o 
  -2   1   4      204.43      221.06      7.65 o 
  -1   1   4     1214.29     1319.37     47.01 o 
   0   1   4     2619.58     2724.89     94.42 o 
   1   1   4      115.19      135.68      9.29 o 
   2   1   4        9.16        4.08     10.21 o 
   3   1   4       77.47       68.53      9.41 o 
   4   1   4       40.39       59.38      8.76 o 
   5   1   4      752.61      720.11     16.80 o 
   6   1   4       46.02       51.53      7.88 o 
   7   1   4       12.00       18.25      7.26 o 
   8   1   4        2.07        6.67      7.66 o 
   9   1   4        7.10       10.55      7.22 o 
  10   1   4       39.83       41.62      8.05 o 
  11   1   4       13.92       12.53      8.82 o 
  12   1   4        0.21        3.20     10.32 o 
  13   1   4        0.58        3.68      9.79 o 
 -14   2   4        0.04       -6.71      6.71 o 
 -13   2   4        2.49        0.56      5.14 o 
 -12   2   4       93.76       78.16      5.26 o 
 -11   2   4        7.41       12.76      4.78 o 
 -10   2   4       86.79       78.47      8.02 o 
  -9   2   4       31.77       31.81      4.78 o 
  -8   2   4      222.59      245.10     12.60 o 
  -7   2   4      305.64      375.65      9.82 o 
  -6   2   4       66.76       81.71      7.87 o 
  -5   2   4       66.38      108.31      4.89 o 
  -4   2   4      289.68      331.48     12.70 o 
  -3   2   4      187.67      232.23      5.95 o 
  -2   2   4      636.55      532.79      8.10 o 
  -1   2   4     3242.19     3081.85     73.00 o 
   0   2   4       93.51      108.68      7.51 o 
   1   2   4        0.17       10.85      7.12 o 
   2   2   4     1457.73     1387.87     18.04 o 
   3   2   4        7.88       23.08      9.41 o 
   4   2   4      105.76       82.01      7.44 o 
   5   2   4      553.84      546.55     10.63 o 
   6   2   4       16.15       14.39      6.73 o 
   7   2   4       54.39       63.82      6.51 o 
   8   2   4       17.24       19.02      8.12 o 
   9   2   4       19.02       19.77     10.92 o 
  10   2   4        0.01        1.28     10.67 o 
  11   2   4        2.39       12.28     10.53 o 
  12   2   4        1.81        6.81     11.74 o 
  13   2   4        0.06        8.79     20.27 o 
 -14   3   4        0.20       15.16      5.80 o 
 -13   3   4        0.15        4.87      5.92 o 
 -12   3   4        0.05       -1.91      7.88 o 
 -11   3   4       33.90       24.90      5.72 o 
 -10   3   4      111.88      113.36      5.81 o 
  -9   3   4      519.57      519.22     18.70 o 
  -8   3   4        6.18        9.14      4.25 o 
  -7   3   4       95.19       97.00      4.74 o 
  -6   3   4       57.71       73.43      5.33 o 
  -5   3   4       78.33      124.63      8.30 o 
  -4   3   4      400.63      352.16      8.03 o 
  -3   3   4      849.63      804.15     19.00 o 
  -2   3   4       91.87       60.64      5.68 o 
  -1   3   4      270.03      334.21      6.88 o 
   0   3   4      123.20       92.01      6.28 o 
   1   3   4      324.60      351.93      7.32 o 
   2   3   4     1905.92     1991.70     56.19 o 
   3   3   4     1206.48     1085.01     20.26 o 
   4   3   4        1.57       11.18      8.09 o 
   5   3   4       18.23       17.16      6.96 o 
   6   3   4      184.54      202.87      9.43 o 
   7   3   4        0.08        3.26      8.25 o 
   8   3   4       98.40       92.99      7.46 o 
   9   3   4        0.65        2.67      7.40 o 
  10   3   4        0.40       13.88      9.27 o 
  11   3   4        0.12       -1.70      9.96 o 
  12   3   4        1.94        9.14     10.78 o 
 -14   4   4        0.56       10.09      6.21 o 
 -13   4   4        0.00        5.14      6.16 o 
 -12   4   4        1.01        2.42      5.50 o 
 -11   4   4       91.66       84.93     12.18 o 
 -10   4   4       64.14       45.75      6.23 o 
  -9   4   4        1.74       11.05      8.34 o 
  -8   4   4        1.31        3.02      5.03 o 
  -7   4   4       10.99       16.75      5.13 o 
  -6   4   4      137.21      148.89      5.52 o 
  -5   4   4        0.07        0.61      6.66 o 
  -4   4   4      523.99      564.36     16.78 o 
  -3   4   4      111.84      103.94      5.46 o 
  -2   4   4      140.81      164.56      6.20 o 
  -1   4   4      533.87      532.71     11.08 o 
   0   4   4     7211.47     7907.97     24.05 o 
   1   4   4        0.45       14.30      6.08 o 
   2   4   4      174.73      169.90      7.23 o 
   3   4   4      410.31      335.75      9.57 o 
   4   4   4       28.44       41.23      8.37 o 
   5   4   4        0.07       14.98      8.31 o 
   6   4   4      170.24      151.17      9.00 o 
   7   4   4       12.24        8.32      8.34 o 
   8   4   4       67.64       74.51      7.94 o 
   9   4   4       16.31       17.91      7.36 o 
  10   4   4        7.21       14.12      7.82 o 
  11   4   4        1.39       13.78     11.06 o 
  12   4   4        0.17        9.25      9.33 o 
 -14   5   4        0.32        2.06      6.60 o 
 -13   5   4        6.16        1.22      5.44 o 
 -12   5   4        7.02        4.06      6.00 o 
 -11   5   4       38.79       30.26      6.14 o 
 -10   5   4       30.53       33.23      4.86 o 
  -9   5   4        2.79        6.91      6.26 o 
  -8   5   4       15.66       19.42      4.87 o 
  -7   5   4       33.09       38.47      4.91 o 
  -6   5   4      158.58      154.79      5.10 o 
  -5   5   4       53.08       59.98      4.98 o 
  -4   5   4      572.93      554.17     16.61 o 
  -3   5   4      204.87      214.89      6.27 o 
  -2   5   4     3341.80     3589.15     46.35 o 
  -1   5   4      605.12      546.03      7.24 o 
   0   5   4       93.26       94.14      5.73 o 
   1   5   4     2175.10     2300.53     65.56 o 
   2   5   4      932.42      884.44     18.04 o 
   3   5   4      150.40      162.39      6.84 o 
   4   5   4      157.87      156.96      7.01 o 
   5   5   4        0.05        7.27      7.72 o 
   6   5   4       17.71       33.04      8.73 o 
   7   5   4       21.76       16.22      8.79 o 
   8   5   4        3.53       15.46      9.02 o 
   9   5   4        8.98        7.63      8.34 o 
  10   5   4        7.82       23.09      9.54 o 
  11   5   4        0.49        7.19      7.45 o 
 -14   6   4        6.66       13.00      6.62 o 
 -13   6   4        0.00       -5.70      5.70 o 
 -12   6   4        0.01        6.25      5.23 o 
 -11   6   4       23.26       22.34      5.12 o 
 -10   6   4        9.92       14.97      6.23 o 
  -9   6   4        5.34        5.47      5.06 o 
  -8   6   4      186.17      172.72      6.72 o 
  -7   6   4        0.52        6.29      4.62 o 
  -6   6   4        0.01        6.82      4.60 o 
  -5   6   4       27.77       34.98      4.68 o 
  -4   6   4       18.45       25.88      6.34 o 
  -3   6   4      104.57       95.12      5.22 o 
  -2   6   4       10.48       21.41      7.73 o 
  -1   6   4        0.36       12.95      6.56 o 
   0   6   4      178.26      214.10      5.58 o 
   1   6   4      392.57      421.64     14.85 o 
   2   6   4       98.05      101.22      6.36 o 
   3   6   4      128.64      141.31      8.11 o 
   4   6   4      177.76      169.16      6.73 o 
   5   6   4        3.58       13.97      9.53 o 
   6   6   4       14.74       13.95      8.18 o 
   7   6   4       27.22       28.35      8.67 o 
   8   6   4       41.49       46.08      9.24 o 
   9   6   4        3.67        1.34      7.95 o 
  10   6   4        3.76        1.88      8.81 o 
  11   6   4        0.02       -3.02      8.53 o 
 -14   7   4        0.27       -8.08     12.66 o 
 -13   7   4        2.89        7.38      6.77 o 
 -12   7   4        1.98        4.25      5.61 o 
 -11   7   4       10.76        8.23      4.97 o 
 -10   7   4       44.45       49.13      7.33 o 
  -9   7   4        0.37       12.29      5.04 o 
  -8   7   4       56.49       52.36      4.74 o 
  -7   7   4       17.74       19.94      4.55 o 
  -6   7   4       85.96       74.13      7.00 o 
  -5   7   4      163.53      157.64      5.94 o 
  -4   7   4      332.80      333.65     12.35 o 
  -3   7   4      276.38      296.24      6.65 o 
  -2   7   4      346.00      378.54     11.38 o 
  -1   7   4      229.02      163.63      5.74 o 
   0   7   4      131.70      114.63      5.07 o 
   1   7   4      576.69      523.39      6.74 o 
   2   7   4       56.07       53.76      5.44 o 
   3   7   4        2.03        7.51      6.30 o 
   4   7   4       11.74       18.16      6.24 o 
   5   7   4        0.03       -3.64      7.92 o 
   6   7   4        1.58        5.45      9.08 o 
   7   7   4       19.36       19.08      9.49 o 
   8   7   4        4.70       -1.66      8.72 o 
   9   7   4        1.59        5.88      9.41 o 
  10   7   4        0.15        0.27      8.72 o 
 -13   8   4        1.63        3.67      5.96 o 
 -12   8   4        5.98        6.85      5.57 o 
 -11   8   4       10.90       13.47      5.35 o 
 -10   8   4        0.16       -2.22      4.91 o 
  -9   8   4        9.43       20.00      7.12 o 
  -8   8   4       31.51       35.42      4.84 o 
  -7   8   4       40.90       32.46      5.11 o 
  -6   8   4       32.65       34.05      5.27 o 
  -5   8   4      122.38      132.16      4.72 o 
  -4   8   4      141.78      148.27      7.98 o 
  -3   8   4      517.60      517.19     15.88 o 
  -2   8   4      199.89      184.73      6.05 o 
  -1   8   4       10.33       19.64      7.81 o 
   0   8   4       64.60       51.14      4.66 o 
   1   8   4      214.44      229.63      6.76 o 
   2   8   4      720.18      741.89     31.20 o 
   3   8   4      416.92      458.17     15.48 o 
   4   8   4        2.59       11.75      6.36 o 
   5   8   4        0.32        8.11      7.45 o 
   6   8   4       34.94       39.83      8.31 o 
   7   8   4       16.16       22.55      8.28 o 
   8   8   4        0.34        2.97     12.51 o 
   9   8   4        2.44       14.25      8.72 o 
  10   8   4        2.73        4.76     10.37 o 
 -13   9   4        0.08        3.26      5.72 o 
 -12   9   4        3.56        6.33      5.77 o 
 -11   9   4        3.19       -3.38      5.29 o 
 -10   9   4       36.98       30.05      5.21 o 
  -9   9   4        0.59        5.17      4.71 o 
  -8   9   4       13.93       17.36      4.67 o 
  -7   9   4       49.41       46.47      4.81 o 
  -6   9   4       97.00      102.38      7.41 o 
  -5   9   4      448.09      454.16     24.73 o 
  -4   9   4       28.62       34.99      6.30 o 
  -3   9   4       35.32       41.47      5.10 o 
  -2   9   4       54.59       40.59      5.58 o 
  -1   9   4       55.11       49.52      5.59 o 
   0   9   4      119.89       98.42      8.43 o 
   1   9   4       12.56        9.99      4.72 o 
   2   9   4       15.19       11.74      5.34 o 
   3   9   4       57.52       58.39      5.94 o 
   4   9   4        7.87        8.82      5.77 o 
   5   9   4        6.76        3.88      7.30 o 
   6   9   4        2.72        6.16     11.90 o 
   7   9   4        0.03        3.53      9.01 o 
   8   9   4       19.29       31.12      8.86 o 
   9   9   4       17.58       14.82      8.54 o 
 -12  10   4        1.07        8.32      6.39 o 
 -11  10   4        0.01        1.01      5.77 o 
 -10  10   4       21.48       25.76      5.16 o 
  -9  10   4        7.94        5.28      4.95 o 
  -8  10   4        5.38        7.45      4.28 o 
  -7  10   4       20.27       22.01      4.30 o 
  -6  10   4        8.26        6.83      4.30 o 
  -5  10   4       13.77       13.10      5.93 o 
  -4  10   4        5.13        4.34      5.33 o 
  -3  10   4        3.94        0.68      5.28 o 
  -2  10   4      134.43      122.44      5.50 o 
  -1  10   4      274.54      255.92     13.70 o 
   0  10   4       25.94       25.88      6.34 o 
   1  10   4       43.39       43.33      5.00 o 
   2  10   4        0.19        8.98      5.25 o 
   3  10   4       21.21       18.70      5.16 o 
   4  10   4       29.45       38.14      6.01 o 
   5  10   4        0.06       -2.88      5.89 o 
   6  10   4        0.55       -0.14     13.32 o 
   7  10   4        4.65        0.84      9.46 o 
   8  10   4        1.10       -4.64      8.57 o 
 -11  11   4        1.50        5.17      5.82 o 
 -10  11   4        1.33        5.99      4.60 o 
  -9  11   4        0.57        1.68      4.39 o 
  -8  11   4        8.06       11.43      4.80 o 
  -7  11   4        4.67       14.69      4.54 o 
  -6  11   4       11.52       17.42      4.57 o 
  -5  11   4        0.45       11.68      5.03 o 
  -4  11   4       23.13       28.28      5.47 o 
  -3  11   4        5.30        5.26      6.03 o 
  -2  11   4       64.67       68.22      5.28 o 
  -1  11   4       37.55       21.96      5.84 o 
   0  11   4        2.09        8.90      4.97 o 
   1  11   4       42.24       39.89      4.82 o 
   2  11   4        0.03       -2.80      5.74 o 
   3  11   4        1.70       15.84      5.40 o 
   4  11   4        1.32       10.19      5.57 o 
   5  11   4        5.30        6.64      6.61 o 
   6  11   4        3.42        1.01      8.57 o 
   7  11   4        2.16       -0.45     16.91 o 
 -10  12   4        1.15        9.25      5.05 o 
  -9  12   4        4.09       10.43      4.65 o 
  -8  12   4        4.21       10.49      4.84 o 
  -7  12   4        3.69        3.79      4.62 o 
  -6  12   4       31.46       21.10      4.59 o 
  -5  12   4        1.96       11.00      5.04 o 
  -4  12   4        3.93        9.63      5.42 o 
  -3  12   4       10.67        4.95      5.37 o 
  -2  12   4       10.16        4.97      5.85 o 
  -1  12   4        6.40        2.12      5.69 o 
   0  12   4       13.96       14.82      5.21 o 
   1  12   4       33.41       29.45      6.77 o 
   2  12   4        1.56       -1.85      5.06 o 
   3  12   4       12.22       12.38      5.70 o 
   4  12   4        1.59        5.61      6.24 o 
   5  12   4        1.15        0.53      7.70 o 
   6  12   4       16.07       -1.32     10.90 o 
  -9  13   4        1.16        5.59      4.96 o 
  -8  13   4        0.20        4.92      5.04 o 
  -7  13   4        1.58        2.80      4.84 o 
  -6  13   4        2.33        7.35      5.56 o 
  -5  13   4        6.03        6.51      5.33 o 
  -4  13   4        0.00       -5.82      5.93 o 
  -3  13   4        0.70        8.59      6.02 o 
  -2  13   4        7.90       10.69      6.08 o 
  -1  13   4        1.32        3.73      6.55 o 
   0  13   4       15.48       17.79      6.53 o 
   1  13   4       10.25       19.22      6.30 o 
   2  13   4        0.43        4.29      5.40 o 
   3  13   4        2.65        1.59      5.85 o 
   4  13   4       26.90       22.27      6.52 o 
  -7  14   4        4.27        3.35      5.25 o 
  -6  14   4        0.80       -3.57      5.94 o 
  -5  14   4        0.02        2.51      5.55 o 
  -4  14   4        4.33       10.10      5.54 o 
  -3  14   4        0.11        9.67     10.15 o 
  -2  14   4        2.49       -8.21      9.16 o 
  -1  14   4       13.09       17.47      6.20 o 
   0  14   4        8.38        9.08      5.71 o 
   1  14   4        2.32        6.28      6.50 o 
   2  14   4       11.22       19.53      8.17 o 
  -3  15   4        1.87        5.22      8.61 o 
   1 -15   5        0.24        5.40      5.56 o 
   2 -15   5        0.41       -1.00     12.33 o 
  -3 -14   5       11.41        3.79      6.22 o 
  -2 -14   5        3.66       10.17      5.17 o 
  -1 -14   5        1.83        7.60      5.30 o 
   0 -14   5        1.23        4.95      5.06 o 
   1 -14   5        0.07        2.21      5.76 o 
   2 -14   5        0.18        2.68      6.03 o 
   3 -14   5        2.02        4.11      6.22 o 
   4 -14   5        0.56       10.80      5.99 o 
   5 -14   5        0.00       -5.43      6.81 o 
   6 -14   5        1.46       13.98      7.09 o 
  -5 -13   5        1.91        2.32      6.67 o 
  -4 -13   5        1.09        1.99      6.56 o 
  -3 -13   5        9.27        8.67      8.24 o 
  -2 -13   5       10.58       16.15      5.03 o 
  -1 -13   5        1.83        3.63      4.99 o 
   0 -13   5        1.27        9.75      4.62 o 
   1 -13   5       15.68       15.64      5.50 o 
   2 -13   5        2.93        0.96      5.24 o 
   3 -13   5       14.60       11.40      5.53 o 
   4 -13   5        0.45        9.02      5.54 o 
   5 -13   5        0.03       -2.05      5.77 o 
   6 -13   5        2.43        4.55      6.11 o 
   7 -13   5        0.04        2.41      6.09 o 
  -7 -12   5        0.90       -4.70      6.48 o 
  -6 -12   5        4.39        9.21      6.30 o 
  -5 -12   5        0.00        4.34      6.44 o 
  -4 -12   5       28.96       21.83      6.12 o 
  -3 -12   5        3.10       11.14     11.42 o 
  -2 -12   5       30.21       28.49      8.00 o 
  -1 -12   5        2.61        5.99      5.03 o 
   0 -12   5       16.83       20.69      7.72 o 
   1 -12   5        0.81       13.10      5.38 o 
   2 -12   5       11.35        9.14      5.25 o 
   3 -12   5        0.07        5.29      5.57 o 
   4 -12   5        2.06        5.99      4.95 o 
   5 -12   5       12.53       16.04      5.76 o 
   6 -12   5        0.17        1.17      5.67 o 
   7 -12   5        0.60        6.45      6.30 o 
   8 -12   5        1.53        5.06     12.32 o 
   9 -12   5        0.28       -0.94      6.41 o 
  -8 -11   5        4.17        8.16      6.52 o 
  -7 -11   5        1.19        6.88      6.51 o 
  -6 -11   5       46.59       43.65      6.53 o 
  -5 -11   5       61.01       64.28      6.51 o 
  -4 -11   5        0.59        4.46      5.68 o 
  -3 -11   5       19.44       26.86      6.32 o 
  -2 -11   5        7.77       16.51      5.17 o 
  -1 -11   5       10.31       14.21      4.86 o 
   0 -11   5        0.03        9.21      4.65 o 
   1 -11   5        8.92        3.08      4.97 o 
   2 -11   5        2.60        7.91      5.29 o 
   3 -11   5       10.66       21.06      8.64 o 
   4 -11   5       24.37       21.71      5.80 o 
   5 -11   5       18.93       27.96      6.56 o 
   6 -11   5        1.53        3.94      5.62 o 
   7 -11   5        0.15       -0.55      5.77 o 
   8 -11   5        0.15        7.32      8.84 o 
   9 -11   5        0.25        4.18      6.35 o 
  10 -11   5        3.99        7.74      5.52 o 
  -9 -10   5        2.11        3.52      6.67 o 
  -8 -10   5        5.86       10.18      6.12 o 
  -7 -10   5       24.41       28.38      6.73 o 
  -6 -10   5        7.13        0.48      6.00 o 
  -5 -10   5        6.93       16.17      5.97 o 
  -4 -10   5       26.63       17.60      5.51 o 
  -3 -10   5       20.58       26.97      5.36 o 
  -2 -10   5      142.42      153.04      8.30 o 
  -1 -10   5        2.71        5.83      5.47 o 
   0 -10   5       15.56       14.07      4.86 o 
   1 -10   5        8.38        8.99      4.76 o 
   2 -10   5       32.90       28.60      5.46 o 
   3 -10   5       42.70       55.54      5.16 o 
   4 -10   5       34.83       24.60      5.83 o 
   5 -10   5        8.62       15.24      5.19 o 
   6 -10   5       21.07       18.23      5.57 o 
   7 -10   5        1.87       10.01      5.45 o 
   8 -10   5        0.04        1.93      5.65 o 
   9 -10   5        0.23        2.19      5.90 o 
  10 -10   5        3.11        5.46      4.97 o 
 -10  -9   5        2.34        5.37      6.03 o 
  -9  -9   5        3.58        3.61      5.47 o 
  -8  -9   5        1.80        4.22      5.69 o 
  -7  -9   5        6.73        8.78      6.60 o 
  -6  -9   5        0.43       15.26      7.22 o 
  -5  -9   5        7.92       21.36      6.09 o 
  -4  -9   5       38.69       34.42      5.48 o 
  -3  -9   5       10.30        5.20      6.06 o 
  -2  -9   5       78.82       58.43      6.52 o 
  -1  -9   5        1.37        2.12      6.41 o 
   0  -9   5      122.19      140.93      7.93 o 
   1  -9   5       46.48       45.29      4.97 o 
   2  -9   5        8.07       12.46      5.34 o 
   3  -9   5      153.20      134.15     11.17 o 
   4  -9   5       91.90       98.53      6.03 o 
   5  -9   5       25.66       21.37      5.86 o 
   6  -9   5        0.00        1.49      7.31 o 
   7  -9   5        6.47        2.88      5.49 o 
   8  -9   5        0.54        9.64      5.33 o 
   9  -9   5        1.21        3.01      5.11 o 
  10  -9   5        3.11       13.48      5.02 o 
  11  -9   5        0.82        4.88      5.86 o 
 -11  -8   5        3.75       10.22      7.20 o 
 -10  -8   5        1.24        8.93      6.03 o 
  -9  -8   5        0.82        1.87      5.77 o 
  -8  -8   5        4.66       10.58      5.51 o 
  -7  -8   5        4.16        2.79      5.58 o 
  -6  -8   5       25.09       39.08      5.91 o 
  -5  -8   5        0.65        7.58      5.42 o 
  -4  -8   5       35.88       26.43      6.78 o 
  -3  -8   5        0.03       15.10      6.26 o 
  -2  -8   5      121.87      125.85      6.40 o 
  -1  -8   5      134.02      152.02     10.83 o 
   0  -8   5       56.51       59.87      5.77 o 
   1  -8   5        3.85        3.94      5.86 o 
   2  -8   5      179.49      138.91      7.58 o 
   3  -8   5       24.85       22.60      5.80 o 
   4  -8   5      105.34       97.43      6.09 o 
   5  -8   5       57.97       51.99      9.06 o 
   6  -8   5        7.68       14.48      5.56 o 
   7  -8   5        0.95       -1.22      5.74 o 
   8  -8   5        2.06        7.24      5.54 o 
   9  -8   5        0.09        4.24      4.89 o 
  10  -8   5        0.63       -0.45      5.47 o 
  11  -8   5        0.05        3.11      6.01 o 
  12  -8   5        0.22       -3.07     10.58 o 
 -12  -7   5        0.02        4.34      6.79 o 
 -11  -7   5        5.83       11.09      6.15 o 
 -10  -7   5        0.70        3.04      5.57 o 
  -9  -7   5        2.23        1.64      5.65 o 
  -8  -7   5        1.49        5.25      5.56 o 
  -7  -7   5       37.51       37.66      5.68 o 
  -6  -7   5       10.55       10.54      5.79 o 
  -5  -7   5      144.35      151.58      5.81 o 
  -4  -7   5        4.19       18.26      5.49 o 
  -3  -7   5       19.75       21.39      5.99 o 
  -2  -7   5       33.62       27.19      5.85 o 
  -1  -7   5        9.50       21.19      5.23 o 
   0  -7   5       11.83       21.48      5.07 o 
   1  -7   5       56.44       53.49      5.04 o 
   2  -7   5       41.43       61.33      6.36 o 
   3  -7   5       33.24       28.00      7.86 o 
   4  -7   5       98.18      110.49      6.52 o 
   5  -7   5       78.83       68.34      6.26 o 
   6  -7   5       48.38       56.97      5.77 o 
   7  -7   5        2.20        6.69      5.30 o 
   8  -7   5       14.40       15.37      5.74 o 
   9  -7   5        0.24        6.05      5.77 o 
  10  -7   5        6.47        9.79      6.15 o 
  11  -7   5        3.02       12.62      6.90 o 
  12  -7   5        1.29        0.38      6.81 o 
 -12  -6   5        0.02       17.97      6.73 o 
 -11  -6   5        3.41        6.54      5.53 o 
 -10  -6   5        5.70        4.85      5.62 o 
  -9  -6   5       10.18       16.19      5.32 o 
  -8  -6   5       37.87       40.58      5.60 o 
  -7  -6   5        0.15       -0.33      5.91 o 
  -6  -6   5       22.53       36.44      6.15 o 
  -5  -6   5        2.49       14.60      6.09 o 
  -4  -6   5      122.97      111.51      6.07 o 
  -3  -6   5      426.79      453.96     12.36 o 
  -2  -6   5       49.43       52.94      7.02 o 
  -1  -6   5      853.15      825.30     22.28 o 
   0  -6   5      177.75      162.23      5.72 o 
   1  -6   5      307.00      323.81      5.75 o 
   2  -6   5      116.15      105.26      5.92 o 
   3  -6   5      100.00      112.19      6.95 o 
   4  -6   5      381.58      324.61      9.70 o 
   5  -6   5      146.66      159.20      6.44 o 
   6  -6   5      166.29      156.22      6.23 o 
   7  -6   5       55.15       57.81      6.55 o 
   8  -6   5       14.79       19.33      5.11 o 
   9  -6   5        9.71       15.65      8.38 o 
  10  -6   5       30.37       30.68      5.56 o 
  11  -6   5        2.88        6.12      7.13 o 
  12  -6   5        5.56        7.80      6.24 o 
 -13  -5   5        0.05        2.40      6.48 o 
 -12  -5   5        0.32       -1.27      5.58 o 
 -11  -5   5        0.78        2.33      5.44 o 
 -10  -5   5        6.77        9.67      5.34 o 
  -9  -5   5        0.22        5.94      5.25 o 
  -8  -5   5      247.79      225.14      9.37 o 
  -7  -5   5       80.89      102.55      6.13 o 
  -6  -5   5       91.83       91.69      6.21 o 
  -5  -5   5       33.80       50.33      6.19 o 
  -4  -5   5      144.89      154.40      8.45 o 
  -3  -5   5        6.13       12.20      6.20 o 
  -2  -5   5        0.48        6.89      6.37 o 
  -1  -5   5     1177.42     1323.92     29.12 o 
   0  -5   5       65.47       48.63      5.71 o 
   1  -5   5     1028.14     1186.34     28.89 o 
   2  -5   5      509.57      588.67      7.30 o 
   3  -5   5        6.38       17.99      6.32 o 
   4  -5   5       17.32       10.94      6.78 o 
   5  -5   5       92.16       83.30      6.47 o 
   6  -5   5      192.16      181.79     11.87 o 
   7  -5   5       42.16       60.59     10.62 o 
   8  -5   5        0.67        5.49      5.29 o 
   9  -5   5        2.95        0.13      6.36 o 
  10  -5   5        3.07        7.71      5.95 o 
  11  -5   5        4.73        5.94      5.45 o 
  12  -5   5        5.76        8.13      6.08 o 
 -13  -4   5        0.23        0.63      6.90 o 
 -12  -4   5        2.80        8.06      5.63 o 
 -11  -4   5        3.68        5.03      5.55 o 
 -10  -4   5       19.91       16.45      5.17 o 
  -9  -4   5        1.86        4.29      6.03 o 
  -8  -4   5       16.94       19.95      6.04 o 
  -7  -4   5       99.59      104.26      7.19 o 
  -6  -4   5       44.24       57.94      5.88 o 
  -5  -4   5      244.40      221.90     11.46 o 
  -4  -4   5      393.50      410.73     16.51 o 
  -3  -4   5     1887.43     1794.50     51.35 o 
  -2  -4   5     2510.39     2644.07     57.30 o 
  -1  -4   5       87.93      108.89      6.44 o 
   0  -4   5       74.14      138.35     12.47 o 
   1  -4   5     6778.05     6515.40    139.89 o 
   2  -4   5     1117.39     1123.82     25.12 o 
   3  -4   5        2.25       22.81      7.07 o 
   4  -4   5       22.15       26.29      6.64 o 
   5  -4   5        4.87       -7.19     10.87 o 
   6  -4   5        2.07        3.41     12.05 o 
   7  -4   5        0.01       -1.59      5.26 o 
   8  -4   5       20.61       22.32      5.68 o 
   9  -4   5       11.74        7.83      5.60 o 
  10  -4   5        2.02        3.59      6.21 o 
  11  -4   5        0.31        4.66      6.24 o 
  12  -4   5        5.39        6.80      7.19 o 
  13  -4   5        2.00        1.37      6.65 o 
 -13  -3   5        6.91        4.04      6.11 o 
 -12  -3   5        0.32        1.97      5.94 o 
 -11  -3   5        2.79        5.76      5.90 o 
 -10  -3   5       13.92       16.67      6.04 o 
  -9  -3   5        1.25        7.26      5.66 o 
  -8  -3   5       47.32       38.26      7.31 o 
  -7  -3   5       15.74       20.63      6.33 o 
  -6  -3   5      122.93      125.54      6.40 o 
  -5  -3   5       27.75       41.69      6.04 o 
  -4  -3   5       90.67       98.61      6.96 o 
  -3  -3   5      734.50      659.15     18.23 o 
  -2  -3   5       39.73       55.29      7.04 o 
  -1  -3   5      383.86      332.30      7.93 o 
   0  -3   5      990.53     1133.13     33.38 o 
   1  -3   5      832.07      919.26     25.04 o 
   2  -3   5      680.91      860.49     27.36 o 
   3  -3   5      324.68      380.30     11.35 o 
   4  -3   5      249.76      309.45      9.38 o 
   5  -3   5      122.49      127.87      8.49 o 
   6  -3   5        8.85        4.44      5.47 o 
   7  -3   5       19.18       20.45      5.57 o 
   8  -3   5       47.52       58.75      6.48 o 
   9  -3   5        1.67       10.83      5.69 o 
  10  -3   5        2.00       14.14      5.68 o 
  11  -3   5        9.34       13.94      6.89 o 
  12  -3   5        0.05        9.21      7.24 o 
  13  -3   5        1.16        2.48      7.79 o 
 -14  -2   5        1.39        4.06      6.49 o 
 -13  -2   5        1.60        7.40      6.39 o 
 -12  -2   5       16.63       20.97      5.82 o 
 -11  -2   5        2.65        8.41      5.40 o 
 -10  -2   5       50.01       51.00      6.50 o 
  -9  -2   5        0.13       10.28      5.44 o 
  -8  -2   5       37.13       36.15      5.72 o 
  -7  -2   5      459.35      430.26      6.90 o 
  -6  -2   5      108.95       99.24      8.14 o 
  -5  -2   5        1.53        3.68      6.09 o 
  -4  -2   5     6462.76     5737.34    233.05 o 
  -3  -2   5       81.26       98.74      7.31 o 
  -2  -2   5      633.69      523.33     16.09 o 
  -1  -2   5      719.92      649.99     17.02 o 
   0  -2   5      695.53      786.29     19.64 o 
   1  -2   5      679.57      745.82     35.87 o 
   2  -2   5       60.79       60.26      8.43 o 
   3  -2   5       49.85       36.69      8.18 o 
   4  -2   5        4.19        9.81      9.31 o 
   5  -2   5        2.49        9.31      6.62 o 
   6  -2   5       22.92       39.24      9.31 o 
   7  -2   5       12.05        8.70      6.86 o 
   8  -2   5        5.67       12.35      6.53 o 
   9  -2   5        7.87       10.10      7.29 o 
  10  -2   5        2.89       12.65      6.70 o 
  11  -2   5        0.73        6.78      7.01 o 
  12  -2   5        0.27        5.65      7.79 o 
  13  -2   5        0.17        4.33      8.76 o 
 -14  -1   5        0.68        9.11      6.51 o 
 -13  -1   5        0.20        5.11      6.12 o 
 -12  -1   5        0.01        6.47      5.71 o 
 -11  -1   5        0.21       10.64      5.30 o 
 -10  -1   5       69.18       57.04      5.34 o 
  -9  -1   5      164.25      178.85      7.14 o 
  -8  -1   5       91.11       73.06      7.43 o 
  -7  -1   5      151.62      168.00      7.19 o 
  -6  -1   5      353.02      314.81      6.41 o 
  -5  -1   5      112.24      105.36      5.99 o 
  -4  -1   5      901.04      696.22     27.08 o 
  -3  -1   5      419.37      408.07     15.47 o 
  -2  -1   5     4369.59     4122.96    102.45 o 
  -1  -1   5     2246.93     2120.17     68.40 o 
   0  -1   5        0.06       -2.71      8.05 o 
   1  -1   5     1101.79      913.17     44.73 o 
   2  -1   5      118.72       91.31      8.93 o 
   3  -1   5      373.85      395.74     19.42 o 
   4  -1   5      226.66      228.84      7.89 o 
   5  -1   5      464.79      490.70      9.06 o 
   6  -1   5        0.72        8.07      9.66 o 
   7  -1   5       59.49       53.37      6.96 o 
   8  -1   5        0.02        5.56      6.79 o 
   9  -1   5       34.23       33.60      7.00 o 
  10  -1   5        0.03        1.43      7.47 o 
  11  -1   5        0.06        7.68      7.33 o 
  12  -1   5        5.23        2.87      7.27 o 
  13  -1   5        0.06        4.92      8.39 o 
 -14   0   5        0.29       11.49      6.45 o 
 -13   0   5        1.16       -2.31      5.50 o 
 -12   0   5        0.04        6.22      5.59 o 
 -11   0   5       86.51       80.52      5.54 o 
 -10   0   5      144.16      151.06      8.06 o 
  -9   0   5       52.06       60.75      4.92 o 
  -8   0   5       81.21       83.60      5.08 o 
  -7   0   5      287.37      257.13     16.67 o 
  -6   0   5      112.26      107.01      5.89 o 
  -5   0   5      108.51      130.56      6.04 o 
  -4   0   5        0.08       10.43      5.75 o 
  -3   0   5      212.54      160.86      8.03 o 
  -2   0   5      270.81      233.59      7.02 o 
  -1   0   5       67.78      102.43      7.71 o 
   0   0   5      198.70      223.58      9.55 o 
   1   0   5        2.21        2.47      9.78 o 
   2   0   5      282.13      300.03      9.85 o 
   3   0   5       54.73       82.28      7.33 o 
   4   0   5      649.96      678.07     21.36 o 
   5   0   5      130.76      136.64      7.94 o 
   6   0   5        0.00        9.98      7.26 o 
   7   0   5        8.02        7.58      6.62 o 
   8   0   5       13.07       19.54      7.01 o 
   9   0   5        6.54       10.25      6.31 o 
  10   0   5       24.77       23.24      7.24 o 
  11   0   5        7.80       12.13      7.37 o 
  12   0   5        4.68        6.29      8.08 o 
 -14   1   5        3.11        1.84      5.69 o 
 -13   1   5        0.54       10.52      5.38 o 
 -12   1   5        8.13       11.09      4.96 o 
 -11   1   5       16.26       10.19      4.88 o 
 -10   1   5        0.01        7.48      4.97 o 
  -9   1   5       58.83       69.22      6.60 o 
  -8   1   5       29.02       23.20      4.81 o 
  -7   1   5        6.66        7.25      4.76 o 
  -6   1   5      584.07      552.98     19.71 o 
  -5   1   5       43.43       36.34      5.45 o 
  -4   1   5       37.11       43.11      6.17 o 
  -3   1   5     3676.22     3556.47    104.72 o 
  -2   1   5      685.07      581.67     19.36 o 
  -1   1   5      247.97      235.74      8.47 o 
   0   1   5      945.02     1024.61     26.23 o 
   1   1   5     1060.38      917.58     18.44 o 
   2   1   5     1799.90     1676.29     62.13 o 
   3   1   5      899.03      854.44     24.66 o 
   4   1   5       80.18       79.07      8.89 o 
   5   1   5      163.34      177.89      8.79 o 
   6   1   5      290.97      236.91      9.06 o 
   7   1   5       36.72       40.04      7.51 o 
   8   1   5        0.56        4.56      7.00 o 
   9   1   5        4.06        8.05      7.44 o 
  10   1   5        5.71        9.47      7.96 o 
  11   1   5        1.33       11.27      7.73 o 
  12   1   5        5.79       -3.78     10.04 o 
 -14   2   5        0.10        3.70      5.41 o 
 -13   2   5        3.72        0.84      5.22 o 
 -12   2   5       18.74       28.50      5.39 o 
 -11   2   5       71.38       79.92      7.70 o 
 -10   2   5        7.77        6.60      4.91 o 
  -8   2   5       45.24       42.94      4.54 o 
  -7   2   5        5.49        1.86      4.83 o 
  -6   2   5      426.95      433.24     15.48 o 
  -5   2   5      908.71     1001.51     34.01 o 
  -4   2   5      738.65      689.89     23.52 o 
  -3   2   5        1.33        5.79      5.39 o 
  -2   2   5      185.03      184.60      6.08 o 
  -1   2   5     1374.49     1527.70     86.55 o 
   0   2   5     1260.55     1238.11     33.75 o 
   1   2   5      216.65      163.15      8.47 o 
   2   2   5        6.00       28.74      7.25 o 
   3   2   5      354.64      331.37     12.44 o 
   4   2   5        1.97        6.68      8.27 o 
   5   2   5        0.70        6.22      9.02 o 
   6   2   5      235.66      188.38      8.78 o 
   7   2   5        5.82        9.49      7.52 o 
   8   2   5       36.73       36.21      7.94 o 
   9   2   5        3.65        8.37      8.50 o 
  10   2   5        1.35       10.87     11.16 o 
  11   2   5        0.17       21.08     13.10 o 
  12   2   5        1.77       -6.12     11.56 o 
 -14   3   5        0.03       -1.51      6.22 o 
 -13   3   5        2.75        2.28      6.39 o 
 -12   3   5        9.21       14.85      5.65 o 
 -11   3   5        8.76       11.31      4.65 o 
 -10   3   5        4.28        9.59      4.51 o 
  -9   3   5       91.39       70.91      5.14 o 
  -8   3   5        5.45        2.32      4.27 o 
  -7   3   5        0.24        9.04      4.35 o 
  -6   3   5      156.27      164.22      6.57 o 
  -5   3   5      929.12      931.00     19.72 o 
  -4   3   5        7.56       18.51      5.15 o 
  -3   3   5       45.90       58.62      5.77 o 
  -2   3   5      899.70     1048.34     25.56 o 
  -1   3   5      214.35      285.32      6.82 o 
   0   3   5     1173.40     1219.26     25.98 o 
   1   3   5      926.74     1006.14     17.36 o 
   2   3   5      230.05      235.60     11.59 o 
   3   3   5     1215.32     1209.29     26.76 o 
   4   3   5       46.62       46.85      8.75 o 
   5   3   5      459.47      449.63     10.67 o 
   6   3   5        2.01       16.94      8.78 o 
   7   3   5       55.32       53.31      8.90 o 
   8   3   5        7.65       11.20     11.32 o 
   9   3   5        0.00        7.85     10.96 o 
  10   3   5        0.67       11.56     11.08 o 
  11   3   5        6.56        9.69     11.04 o 
  12   3   5        0.38      -10.68     13.35 o 
 -14   4   5        1.77        5.57      6.08 o 
 -13   4   5        5.26        3.85      5.52 o 
 -12   4   5        9.32       15.74      5.61 o 
 -11   4   5       19.93       10.20      5.39 o 
 -10   4   5        0.37        7.53      5.23 o 
  -9   4   5       38.72       28.83      4.93 o 
  -8   4   5        0.06        3.62      5.04 o 
  -7   4   5        5.07        5.16      5.04 o 
  -6   4   5      130.68      139.30      5.26 o 
  -5   4   5       75.38       94.83      5.40 o 
  -4   4   5      150.19      123.36      5.26 o 
  -3   4   5     1258.15     1268.98     40.90 o 
  -2   4   5       11.04        7.19      5.18 o 
  -1   4   5      369.33      432.11      7.22 o 
   0   4   5      850.07     1040.33     18.25 o 
   1   4   5      236.99      308.66     10.27 o 
   2   4   5       42.71       32.87      5.94 o 
   3   4   5      159.77      128.63      6.60 o 
   4   4   5      437.69      394.12      9.09 o 
   5   4   5        2.45        6.82      7.05 o 
   6   4   5      212.38      195.03     10.03 o 
   7   4   5        2.17       -5.83      9.40 o 
   8   4   5        7.53        2.63     16.45 o 
   9   4   5        0.15       12.46     10.99 o 
  10   4   5        0.69        0.01     10.48 o 
  11   4   5        0.01       21.85     11.33 o 
 -14   5   5        1.52        7.45      5.81 o 
 -13   5   5        0.98        9.96      6.22 o 
 -12   5   5       19.62       14.21      5.96 o 
 -11   5   5       41.24       43.25      7.15 o 
 -10   5   5        0.84        4.84      5.45 o 
  -9   5   5       87.25       79.47      5.34 o 
  -8   5   5       26.29       27.93      5.02 o 
  -7   5   5      380.22      359.55      7.18 o 
  -6   5   5        3.89        2.60      4.65 o 
  -5   5   5      210.93      232.46      5.36 o 
  -4   5   5      714.47      765.00     16.02 o 
  -3   5   5      210.26      222.63      5.66 o 
  -2   5   5      321.04      382.80      7.78 o 
  -1   5   5       31.40       41.32      5.23 o 
   0   5   5       43.56       40.12      6.04 o 
   1   5   5      125.25      150.57      5.98 o 
   2   5   5       54.68       37.25      5.82 o 
   3   5   5      160.25      154.15      6.32 o 
   4   5   5       92.99       81.57      6.91 o 
   5   5   5      433.60      443.46      8.84 o 
   6   5   5      363.14      364.46     11.50 o 
   7   5   5       22.54       18.43      8.49 o 
   8   5   5       19.37       28.91      8.49 o 
   9   5   5        1.07       -1.90      9.14 o 
  10   5   5        3.00        0.61     10.80 o 
  11   5   5        4.02       -6.11     14.01 o 
 -14   6   5        2.95        3.47      5.90 o 
 -13   6   5        0.64        3.60      5.63 o 
 -12   6   5        7.19        5.40      6.08 o 
 -11   6   5        1.29        8.77      4.96 o 
 -10   6   5       18.71       28.47      4.87 o 
  -9   6   5        3.87        6.23      4.92 o 
  -8   6   5      290.72      272.47      8.91 o 
  -7   6   5       50.41       55.65      5.10 o 
  -6   6   5       18.13       22.90      4.83 o 
  -5   6   5      157.71      178.32      5.79 o 
  -4   6   5      140.05      147.71      5.36 o 
  -3   6   5        3.41       15.29      4.31 o 
  -2   6   5      635.21      698.76      9.56 o 
  -1   6   5       31.47       35.89      6.30 o 
   0   6   5        1.75       11.31      7.57 o 
   1   6   5      207.65      221.64     11.84 o 
   2   6   5      108.58      111.49      6.14 o 
   3   6   5      318.63      319.55      8.73 o 
   4   6   5      359.62      360.40      8.65 o 
   5   6   5        2.15        8.03      8.05 o 
   6   6   5        3.30        6.53      8.50 o 
   7   6   5        0.19        7.72      9.56 o 
   8   6   5        5.50       12.84      8.75 o 
   9   6   5        0.01        3.36     10.10 o 
  10   6   5        6.69        4.45     10.30 o 
 -13   7   5        0.37       11.67      6.47 o 
 -12   7   5        2.74        9.19      5.32 o 
 -11   7   5        0.09        3.16      5.14 o 
 -10   7   5       30.00       22.48      8.19 o 
  -9   7   5       40.03       44.40      5.03 o 
  -8   7   5      150.41      140.50      6.89 o 
  -7   7   5       89.63       89.56      4.90 o 
  -6   7   5        6.28        4.06      4.60 o 
  -5   7   5       40.67       42.13      5.04 o 
  -4   7   5        3.84        6.55      4.49 o 
  -3   7   5      110.21      116.55      5.11 o 
  -2   7   5      114.88      111.92      6.09 o 
  -1   7   5       74.65       68.62      5.46 o 
   0   7   5      268.38      265.94      8.47 o 
   1   7   5      414.73      420.09     16.96 o 
   2   7   5       62.57       68.20      5.64 o 
   3   7   5       67.98       76.75      6.11 o 
   4   7   5       18.72       17.50      5.97 o 
   5   7   5        0.42        0.75      7.60 o 
   6   7   5       23.72       26.45      9.45 o 
   7   7   5        4.53        7.61      8.60 o 
   8   7   5        0.23       -5.36      9.94 o 
   9   7   5       14.54        5.42      9.63 o 
  10   7   5        0.59       15.87     10.03 o 
 -13   8   5        0.84        2.17      6.24 o 
 -12   8   5        5.21        4.89      8.10 o 
 -11   8   5        1.43        0.59      5.58 o 
 -10   8   5       33.85       36.22      5.42 o 
  -9   8   5        2.81        8.30      4.82 o 
  -8   8   5        3.13        4.25      6.74 o 
  -7   8   5        0.14        0.26      5.42 o 
  -6   8   5       98.45       86.11      7.13 o 
  -5   8   5       60.83       56.85      4.43 o 
  -4   8   5       81.15       71.19      4.53 o 
  -3   8   5      413.21      415.78     10.52 o 
  -2   8   5      257.42      255.81     11.35 o 
  -1   8   5      585.72      588.13      7.62 o 
   0   8   5      170.52      179.71      8.51 o 
   1   8   5      549.39      576.07     13.48 o 
   2   8   5        0.05       10.11      5.28 o 
   3   8   5       71.72       80.97      6.28 o 
   4   8   5       24.05       28.21      5.43 o 
   5   8   5        0.14       10.08      7.93 o 
   6   8   5       34.23       28.01      8.52 o 
   7   8   5        8.10       20.28      9.25 o 
   8   8   5        3.08       -0.66     11.87 o 
   9   8   5        3.11       -1.05     10.47 o 
 -12   9   5        0.31        2.62      6.43 o 
 -11   9   5        9.51       13.20      6.15 o 
 -10   9   5       11.02       12.54      5.50 o 
  -9   9   5        0.54        9.97      4.94 o 
  -8   9   5        1.59        5.19      4.71 o 
  -7   9   5       19.08       22.35      4.41 o 
  -6   9   5      206.75      193.13      7.50 o 
  -5   9   5       17.81       45.03      6.65 o 
  -4   9   5        0.03        3.49      4.32 o 
  -3   9   5        4.99       11.63      5.37 o 
  -2   9   5       16.61       12.65      5.21 o 
  -1   9   5      173.87      182.87      5.74 o 
   0   9   5       25.35       39.67      6.69 o 
   1   9   5       36.12       30.19      4.67 o 
   2   9   5        6.18       14.88      5.07 o 
   3   9   5        3.52       15.34      5.54 o 
   4   9   5       39.97       31.72      6.12 o 
   5   9   5        5.92        6.33      7.38 o 
   6   9   5       24.66       13.17      9.30 o 
   7   9   5       18.62       18.75     12.49 o 
   8   9   5        0.25        2.53      8.62 o 
 -12  10   5        0.43        9.18      6.77 o 
 -11  10   5        0.90       17.29      8.70 o 
 -10  10   5        4.16        9.69      5.98 o 
  -9  10   5        0.17       12.05      5.01 o 
  -8  10   5        7.08       11.63      4.50 o 
  -7  10   5        0.74        5.78      5.90 o 
  -6  10   5       10.25       11.38      4.48 o 
  -5  10   5        6.46        9.66      4.31 o 
  -4  10   5      143.89      140.35      7.70 o 
  -3  10   5        0.44        7.02      5.27 o 
  -2  10   5       54.05       53.25      5.66 o 
  -1  10   5       22.70       34.32      5.55 o 
   0  10   5        1.29        1.22      6.33 o 
   1  10   5       81.70       85.93      7.88 o 
   2  10   5        0.33        8.94      4.96 o 
   3  10   5       48.50       43.59      5.71 o 
   4  10   5       65.66       49.37      6.14 o 
   5  10   5        1.65        3.58      7.41 o 
   6  10   5       14.19        6.76      9.90 o 
   7  10   5        6.93       24.57      9.99 o 
 -11  11   5        0.33        4.21      6.04 o 
 -10  11   5        0.27        2.62      4.69 o 
  -9  11   5        2.19        2.62      4.72 o 
  -8  11   5        2.58        7.57      4.93 o 
  -7  11   5        0.99        2.83      4.60 o 
  -6  11   5        0.03        0.74      4.59 o 
  -5  11   5        1.03       -0.69      4.32 o 
  -4  11   5       10.67        5.57      5.07 o 
  -3  11   5       21.52       26.24      9.50 o 
  -2  11   5        1.47       11.44      5.31 o 
  -1  11   5       55.64       53.52      6.19 o 
   0  11   5        1.77        7.83      5.33 o 
   1  11   5       25.47       22.62      5.84 o 
   2  11   5        5.60       12.17      5.28 o 
   3  11   5       14.06        7.45      6.06 o 
   4  11   5       10.96       14.81      5.70 o 
   5  11   5       11.76        7.89      7.65 o 
   6  11   5        0.86       -5.43      8.67 o 
 -10  12   5        0.18        6.87      5.15 o 
  -9  12   5        1.22        2.61      4.71 o 
  -8  12   5        1.04       -0.71      4.79 o 
  -7  12   5        6.22       13.42      4.77 o 
  -6  12   5        0.00        4.81      5.18 o 
  -5  12   5       11.93       13.44      4.55 o 
  -4  12   5        3.26       19.43      5.98 o 
  -3  12   5       34.21       25.71      5.81 o 
  -2  12   5        6.35        5.24      8.41 o 
  -1  12   5        4.17        5.54      5.76 o 
   0  12   5        0.22        7.94      6.39 o 
   1  12   5        0.48        5.42      5.96 o 
   2  12   5       25.94       21.33      5.71 o 
   3  12   5        0.75       10.00      5.33 o 
   4  12   5       36.34       28.90      5.95 o 
   5  12   5        2.82        7.05      8.27 o 
  -9  13   5        1.38        3.31      5.82 o 
  -8  13   5        4.09        9.58      5.62 o 
  -7  13   5        1.29       -0.36      5.07 o 
  -6  13   5        5.50        7.15      6.25 o 
  -5  13   5        7.94        8.10      4.90 o 
  -4  13   5        1.23        4.44      8.21 o 
  -3  13   5        0.60        0.32      7.89 o 
  -2  13   5        8.31       10.49      5.93 o 
  -1  13   5        1.32        2.54      5.95 o 
   0  13   5        1.86        6.54      5.37 o 
   1  13   5        5.96        5.58      8.71 o 
   2  13   5       20.07       16.49      6.86 o 
   3  13   5        1.72        3.90      5.68 o 
  -7  14   5        0.83        7.15      9.80 o 
  -6  14   5        0.19        2.57      5.22 o 
  -5  14   5        1.25       -0.57      4.95 o 
  -4  14   5       34.02       36.69      5.88 o 
  -3  14   5        0.04        2.32      6.03 o 
  -2  14   5        6.11       10.07      5.91 o 
  -1  14   5        0.06        4.48      7.11 o 
   0  14   5       22.13       13.06      5.94 o 
   1  14   5        4.94        2.34      6.04 o 
  -3 -14   6        2.07       22.19      6.27 o 
  -2 -14   6        0.00        2.43      5.63 o 
  -1 -14   6        3.00        8.65      6.84 o 
   0 -14   6        2.18        4.12      5.39 o 
   1 -14   6        1.34       11.23      5.90 o 
   2 -14   6        0.25        3.86      5.73 o 
   3 -14   6       13.05       16.68      6.44 o 
   4 -14   6        0.57        0.82      5.53 o 
   5 -14   6        0.84        7.16      5.56 o 
  -5 -13   6        0.40        2.54      6.51 o 
  -4 -13   6        9.22       12.73      6.30 o 
  -3 -13   6        9.37       16.28      8.64 o 
  -2 -13   6        0.01        3.61      5.87 o 
  -1 -13   6       10.23        8.54      5.02 o 
   0 -13   6        2.81       12.33      5.19 o 
   1 -13   6        1.28        8.70      5.26 o 
   3 -13   6        0.00       -1.76      7.73 o 
   4 -13   6        0.18       13.95      5.34 o 
   5 -13   6        1.35        1.94      5.51 o 
   6 -13   6        1.94        5.19      5.72 o 
   7 -13   6        0.02        8.27      6.41 o 
  -7 -12   6        3.79        7.68      6.44 o 
  -6 -12   6        0.17        3.88      6.26 o 
  -5 -12   6       16.72       21.47      6.17 o 
  -4 -12   6        5.41        4.65      5.56 o 
  -3 -12   6        1.83       11.02      6.28 o 
  -2 -12   6        9.70       14.37      5.19 o 
  -1 -12   6       57.16       50.97      4.82 o 
   0 -12   6       44.31       56.09      4.98 o 
   1 -12   6       12.50       13.36      5.45 o 
   2 -12   6        6.92       12.52      5.90 o 
   3 -12   6        0.30       -2.31      5.47 o 
   4 -12   6        7.36        4.63      5.10 o 
   5 -12   6        0.01        8.89      7.28 o 
   6 -12   6        2.54        1.16      5.86 o 
   7 -12   6        0.04       14.81      6.19 o 
   8 -12   6        0.90        8.10      6.72 o 
  -8 -11   6        3.26       10.04      6.24 o 
  -7 -11   6        1.32       12.31      6.35 o 
  -6 -11   6        1.16        1.29      6.22 o 
  -5 -11   6        0.23        8.67      6.04 o 
  -4 -11   6        0.26        5.25      5.58 o 
  -3 -11   6        0.36        7.99     14.40 o 
  -2 -11   6        0.06       -5.06      5.06 o 
  -1 -11   6       22.11       25.96      4.91 o 
   0 -11   6       43.08       39.24      4.83 o 
   1 -11   6        0.38        8.09      4.55 o 
   2 -11   6        2.10       -0.27      5.48 o 
   3 -11   6        8.74        6.23      5.04 o 
   4 -11   6       17.54       13.71      5.94 o 
   5 -11   6        0.00        0.54      5.58 o 
   6 -11   6        2.04        4.00      5.70 o 
   7 -11   6        0.14        0.50      7.20 o 
   8 -11   6        1.71        0.92      6.21 o 
   9 -11   6        0.29        4.16      6.73 o 
  -9 -10   6        4.83        2.38      5.73 o 
  -8 -10   6        0.00        0.05      7.35 o 
  -7 -10   6       60.09       56.85      7.43 o 
  -6 -10   6        0.20       -2.32     12.42 o 
  -5 -10   6       89.38       72.85      6.83 o 
  -4 -10   6       14.36       14.41      7.62 o 
  -3 -10   6        2.49        4.67     11.18 o 
  -2 -10   6        9.21       25.49      8.28 o 
  -1 -10   6       30.69       31.48      6.03 o 
   0 -10   6        3.12       14.06      4.59 o 
   1 -10   6       80.59       81.16      9.59 o 
   2 -10   6        0.00        6.81      5.25 o 
   3 -10   6       19.07       25.18      5.13 o 
   4 -10   6        1.44        5.73      6.50 o 
   5 -10   6       14.06       20.44      5.51 o 
   6 -10   6        7.43        5.99      6.20 o 
   7 -10   6        5.53        5.75      5.87 o 
   8 -10   6        9.00       11.46      5.88 o 
   9 -10   6        0.00        7.88      6.43 o 
  10 -10   6        0.00        3.04      5.78 o 
 -10  -9   6        3.47        1.95      5.78 o 
  -9  -9   6        3.24       -1.68      5.93 o 
  -8  -9   6       12.19       11.82      5.43 o 
  -7  -9   6        0.23        2.02      5.60 o 
  -6  -9   6       13.84       15.59      5.41 o 
  -5  -9   6      116.54      113.54      6.78 o 
  -4  -9   6       49.94       43.93      5.95 o 
  -3  -9   6        0.58        6.55      6.02 o 
  -2  -9   6       37.51       26.16      5.95 o 
  -1  -9   6        1.03        7.95      5.14 o 
   0  -9   6        2.42        7.91      5.60 o 
   1  -9   6        0.05        9.07      5.80 o 
   2  -9   6       58.35       66.32      9.10 o 
   3  -9   6       63.55       69.65      5.58 o 
   4  -9   6       31.59       31.06      6.24 o 
   5  -9   6        2.54       -2.22      5.52 o 
   6  -9   6        3.92        8.72      5.62 o 
   7  -9   6       22.73       18.43      6.09 o 
   8  -9   6        3.61        6.08      6.09 o 
   9  -9   6        4.19        3.88      5.85 o 
  10  -9   6        4.78        5.18      5.72 o 
 -11  -8   6        1.78       12.21      9.24 o 
 -10  -8   6        1.07        8.51      5.65 o 
  -9  -8   6        0.66       13.73      5.78 o 
  -8  -8   6       18.33       18.49      5.65 o 
  -7  -8   6        5.50        0.79      5.38 o 
  -6  -8   6       37.09       38.55      5.56 o 
  -5  -8   6        4.42        1.17      5.29 o 
  -4  -8   6      259.31      270.38     10.83 o 
  -3  -8   6      560.29      631.58     11.47 o 
  -2  -8   6      158.54      169.76      6.46 o 
  -1  -8   6      316.90      329.40     13.92 o 
   0  -8   6      243.85      253.93      5.61 o 
   1  -8   6       30.04       32.49      5.05 o 
   2  -8   6       57.08       51.49      5.59 o 
   3  -8   6       15.26       31.71      6.84 o 
   4  -8   6       25.33       20.50      5.68 o 
   5  -8   6       57.08       49.91      5.88 o 
   6  -8   6       14.35        9.62      5.81 o 
   7  -8   6        0.00       -2.15      6.06 o 
   8  -8   6        2.71       -1.42      5.55 o 
   9  -8   6        1.86       10.33      5.81 o 
  10  -8   6        0.66       -0.67      6.03 o 
  11  -8   6        0.17        2.45      5.90 o 
 -11  -7   6        2.87       -0.77      5.68 o 
 -10  -7   6        9.67        6.46      5.50 o 
  -9  -7   6        0.18        0.60      5.46 o 
  -8  -7   6        3.92        7.84      5.33 o 
  -7  -7   6        2.84       14.16      5.42 o 
  -6  -7   6      197.17      188.00      6.07 o 
  -5  -7   6        0.18       -0.21      5.40 o 
  -4  -7   6       24.39       27.51      5.39 o 
  -3  -7   6        1.67        2.47      6.09 o 
  -2  -7   6       10.70        7.29      6.40 o 
  -1  -7   6        8.35        7.40      5.57 o 
   0  -7   6       14.90       14.41      5.54 o 
   1  -7   6       94.72      119.11      6.04 o 
   2  -7   6       30.64       32.07      5.97 o 
   3  -7   6       11.65       13.89      5.56 o 
   4  -7   6        3.08       14.34      8.62 o 
   5  -7   6       79.28       80.48      8.11 o 
   6  -7   6       98.41       71.86      7.17 o 
   7  -7   6        0.42        3.77      6.17 o 
   8  -7   6        0.16       10.79      6.04 o 
   9  -7   6        2.02        6.31      5.42 o 
  10  -7   6        0.19        2.00      6.21 o 
  11  -7   6        5.39        3.23      6.38 o 
 -12  -6   6        0.85        7.06      6.27 o 
 -11  -6   6        4.20       15.08      5.62 o 
 -10  -6   6       13.03       15.54      5.60 o 
  -9  -6   6        1.35       -0.94      5.37 o 
  -8  -6   6        0.81        9.31      5.62 o 
  -7  -6   6      115.14      108.48      6.77 o 
  -6  -6   6       55.94       50.16      5.76 o 
  -5  -6   6       62.63       51.58      5.92 o 
  -4  -6   6      305.95      296.15     10.96 o 
  -3  -6   6        1.07       15.96      5.95 o 
  -2  -6   6      202.53      219.69     15.94 o 
  -1  -6   6       39.97       39.95      6.16 o 
   0  -6   6       50.07       46.25      5.60 o 
   1  -6   6       33.08       41.34      5.66 o 
   2  -6   6       29.54       36.80      6.12 o 
   3  -6   6      259.38      213.99      6.63 o 
   4  -6   6       33.49       53.71      6.66 o 
   5  -6   6      297.97      308.06     10.26 o 
   6  -6   6      187.00      195.93     15.30 o 
   7  -6   6        1.80        7.28      5.75 o 
   8  -6   6        0.00        1.73      5.33 o 
   9  -6   6       12.22       18.90      6.11 o 
  10  -6   6       12.39       20.02      6.06 o 
  11  -6   6        0.22       10.35      7.09 o 
  12  -6   6        3.41       15.71      6.89 o 
 -13  -5   6        1.16       10.59     10.06 o 
 -12  -5   6        0.43        0.92      5.51 o 
 -11  -5   6        6.66        8.37      6.12 o 
 -10  -5   6        3.18        5.71      5.53 o 
  -9  -5   6       34.68       26.67      5.50 o 
  -8  -5   6        0.71        1.29      5.82 o 
  -7  -5   6        2.45        9.17      5.51 o 
  -6  -5   6       27.43       39.77      5.84 o 
  -5  -5   6      285.13      256.32      7.38 o 
  -4  -5   6      154.75      153.89      7.43 o 
  -3  -5   6       41.94       46.87      6.11 o 
  -2  -5   6      414.35      408.66     12.38 o 
  -1  -5   6      153.33      148.41      6.62 o 
   0  -5   6      223.09      206.59      6.65 o 
   1  -5   6       59.47       87.66      6.14 o 
   2  -5   6       78.78       88.91      6.19 o 
   3  -5   6      177.65      200.79      6.88 o 
   4  -5   6       18.68       17.96      6.52 o 
   5  -5   6       11.67       15.79      8.71 o 
   6  -5   6      110.66       89.84     10.50 o 
   7  -5   6       23.92       28.07      7.09 o 
   8  -5   6       19.84       15.01      5.48 o 
   9  -5   6        0.02       11.48      6.41 o 
  10  -5   6        2.19        9.56      6.71 o 
  11  -5   6        3.41        0.47      6.49 o 
  12  -5   6        1.78       -6.68      6.68 o 
 -13  -4   6        7.59       11.88      5.58 o 
 -12  -4   6        2.58        5.29      5.30 o 
 -11  -4   6       15.64       13.89      5.10 o 
 -10  -4   6       96.31      104.58      6.22 o 
  -9  -4   6        2.72       10.03      5.66 o 
  -8  -4   6       12.18        8.09      6.13 o 
  -7  -4   6        1.02       15.21      6.27 o 
  -6  -4   6      274.67      259.85     11.05 o 
  -5  -4   6       98.41      102.06      6.22 o 
  -4  -4   6        2.49        8.86      5.88 o 
  -3  -4   6       65.84       90.46      7.42 o 
  -2  -4   6     1014.78      944.11     26.32 o 
   0  -4   6      168.57      169.12      6.61 o 
   1  -4   6      289.07      292.30     11.73 o 
   2  -4   6      386.53      421.30      8.75 o 
   3  -4   6       19.85       23.80      6.35 o 
   4  -4   6       10.96       25.33      7.24 o 
   5  -4   6       17.92       25.00      6.61 o 
   6  -4   6        3.93        3.22     11.05 o 
   7  -4   6       73.18       97.43     13.24 o 
   8  -4   6        1.09        7.45      6.53 o 
   9  -4   6        7.02        7.27      5.78 o 
  10  -4   6        1.34        2.77      6.64 o 
  11  -4   6        0.08        5.09      6.72 o 
  12  -4   6        2.86        5.90      7.50 o 
 -13  -3   6        0.98        1.40      6.58 o 
 -12  -3   6       18.92       22.00      6.22 o 
 -11  -3   6        0.18        3.68      6.24 o 
 -10  -3   6        1.15        2.01      5.94 o 
  -9  -3   6       77.05       76.11      5.90 o 
  -8  -3   6       44.13       40.70      5.89 o 
  -7  -3   6       23.89       23.85      5.81 o 
  -6  -3   6      230.25      209.23      6.82 o 
  -5  -3   6        6.34        5.60      6.32 o 
  -4  -3   6      484.96      518.36     15.61 o 
  -3  -3   6       27.35       22.88      5.96 o 
  -2  -3   6       63.21       80.65      6.92 o 
  -1  -3   6     1383.35     1345.63     29.57 o 
   0  -3   6     1012.09      905.97     34.84 o 
   1  -3   6      445.11      580.43     35.81 o 
   2  -3   6       17.89       12.49      7.17 o 
   3  -3   6     1033.11      932.54     23.50 o 
   4  -3   6        7.42       13.82      6.85 o 
   5  -3   6      118.49      129.12      9.28 o 
   6  -3   6        2.35       13.28      8.03 o 
   7  -3   6      158.45      146.32      6.44 o 
   8  -3   6        0.01        6.63      5.79 o 
   9  -3   6        0.45        5.63      5.98 o 
  10  -3   6        0.98        5.44      7.05 o 
  11  -3   6        0.07        7.82      7.12 o 
  12  -3   6        2.98        1.37      7.62 o 
 -14  -2   6        0.68        0.35      7.21 o 
 -13  -2   6        0.00       -3.99      8.18 o 
 -12  -2   6        0.01        8.08      5.81 o 
 -11  -2   6       16.95       18.48      5.50 o 
 -10  -2   6       14.10       16.10      5.55 o 
  -9  -2   6      179.07      143.68      9.10 o 
  -8  -2   6       32.91       40.64      5.33 o 
  -7  -2   6      199.63      192.82     15.22 o 
  -6  -2   6       19.02       27.25      5.74 o 
  -5  -2   6      154.22      131.49      6.37 o 
  -4  -2   6      264.49      198.96      7.74 o 
  -3  -2   6       56.39       56.64      7.70 o 
  -2  -2   6      718.70      830.49     29.25 o 
  -1  -2   6      235.18      251.56      7.41 o 
   0  -2   6     1315.13     1494.15     46.26 o 
   1  -2   6      822.68      777.14     43.96 o 
   2  -2   6        2.85        8.42      8.45 o 
   3  -2   6        0.02       12.25      8.13 o 
   4  -2   6      266.39      276.58      9.88 o 
   5  -2   6       43.73       36.66      8.09 o 
   6  -2   6        3.52       11.71      6.95 o 
   7  -2   6       18.24       20.88      6.86 o 
   8  -2   6        8.52        7.15      6.60 o 
   9  -2   6        2.72        5.60      7.00 o 
  10  -2   6        4.60        9.47      7.31 o 
  11  -2   6        1.22        5.68      7.49 o 
  12  -2   6        0.92        8.32      7.10 o 
 -14  -1   6        1.60        3.41      6.01 o 
 -13  -1   6        0.05        3.57      5.97 o 
 -12  -1   6        0.83        5.91      5.83 o 
 -11  -1   6       25.54       20.87      5.37 o 
 -10  -1   6       10.38       14.92      5.32 o 
  -9  -1   6      324.64      298.27     15.00 o 
  -8  -1   6      520.84      496.97     20.06 o 
  -7  -1   6      415.02      372.52     19.58 o 
  -6  -1   6       11.56       29.54      6.01 o 
  -5  -1   6       76.55       81.24      5.88 o 
  -4  -1   6       49.99       36.26      5.98 o 
  -3  -1   6      135.19      153.81      6.66 o 
  -2  -1   6     2428.65     2308.27     56.50 o 
  -1  -1   6      221.62      198.84      7.41 o 
   0  -1   6        0.12       12.19      7.86 o 
   1  -1   6       13.31       15.83      9.04 o 
   2  -1   6      567.01      449.30     26.53 o 
   3  -1   6       16.81       33.60      8.76 o 
   4  -1   6      119.27      115.38      7.97 o 
   5  -1   6      138.51      139.44      7.37 o 
   6  -1   6        3.41        2.14      6.75 o 
   7  -1   6        0.10        0.67      6.73 o 
   8  -1   6        0.00        5.00      6.40 o 
   9  -1   6        1.82        0.94      6.67 o 
  10  -1   6        4.43        4.33      6.68 o 
  11  -1   6        4.56        3.01      7.36 o 
  12  -1   6        4.14        6.68      7.86 o 
 -14   0   6        3.62        2.24      5.98 o 
 -13   0   6        1.21       -5.70      5.70 o 
 -12   0   6        5.34       14.49      5.11 o 
 -11   0   6        7.11        6.06      5.18 o 
 -10   0   6      183.46      189.97      9.19 o 
  -9   0   6       32.30       32.74      4.94 o 
  -8   0   6       10.02        7.85      5.15 o 
  -7   0   6      127.82      125.49      5.58 o 
  -6   0   6        5.74       21.50      5.03 o 
  -5   0   6      147.40      184.71      6.24 o 
  -4   0   6     1012.75      975.74     39.83 o 
  -3   0   6      423.19      407.56     12.40 o 
  -2   0   6     1067.96      937.88     31.91 o 
  -1   0   6      443.36      376.56     11.64 o 
   0   0   6      810.12      666.92     55.15 o 
   1   0   6      311.48      331.74      9.53 o 
   2   0   6        4.28        9.36      8.86 o 
   3   0   6      233.53      244.77      8.54 o 
   4   0   6        1.59        1.32      7.59 o 
   5   0   6        3.33        9.60      7.79 o 
   6   0   6      109.22      121.44      8.23 o 
   7   0   6        4.47        7.54     10.26 o 
   8   0   6        0.17        3.97      7.08 o 
   9   0   6        0.40        4.16      7.27 o 
  10   0   6        7.72       12.77      7.34 o 
  11   0   6        1.01        5.23      7.68 o 
  12   0   6        1.55        5.07      8.61 o 
 -14   1   6        0.02        2.67      5.83 o 
 -13   1   6        1.95        4.46      4.95 o 
 -12   1   6        0.00        8.22      5.01 o 
 -11   1   6      102.79       98.40      7.96 o 
 -10   1   6        2.94       11.86      4.77 o 
  -9   1   6      153.21      146.71      5.39 o 
  -8   1   6       44.39       49.59      7.88 o 
  -7   1   6      235.87      246.33     11.83 o 
  -6   1   6      475.88      478.61     15.49 o 
  -5   1   6      777.60      888.45     15.58 o 
  -4   1   6       23.32       23.84      5.74 o 
  -3   1   6      157.09      141.85      6.52 o 
  -2   1   6       59.52       74.41      5.78 o 
  -1   1   6      142.50      138.87      6.78 o 
   0   1   6      771.01      678.45     25.64 o 
   1   1   6      414.33      362.35     10.15 o 
   2   1   6       92.75       72.56      9.85 o 
   3   1   6      132.68      153.16      8.63 o 
   4   1   6       11.54       21.87      8.81 o 
   5   1   6       30.34       41.13      8.40 o 
   6   1   6       12.90       21.55      8.66 o 
   7   1   6        4.91       10.30     10.27 o 
   8   1   6       12.58       13.59      7.46 o 
   9   1   6       13.34       13.73      7.36 o 
  10   1   6        0.50        9.54      7.79 o 
  11   1   6        4.25        2.20      8.66 o 
  12   1   6        0.86        3.33     12.35 o 
 -14   2   6        0.48        7.09      5.39 o 
 -13   2   6        3.04        1.10      5.35 o 
 -12   2   6        0.07        6.35      5.09 o 
 -11   2   6        6.81       18.34      5.86 o 
 -10   2   6        3.10        3.25      4.72 o 
  -9   2   6        0.75        7.55      4.57 o 
  -8   2   6       20.93       34.30      7.33 o 
  -7   2   6        4.05        9.20      8.88 o 
  -6   2   6       43.93       36.76      4.77 o 
  -5   2   6     1011.80      994.47     30.57 o 
  -4   2   6      121.29      103.43      5.04 o 
  -3   2   6        4.75        2.53      5.05 o 
  -2   2   6     2819.45     2782.34     71.00 o 
  -1   2   6     1814.98     1910.55     48.01 o 
   0   2   6      653.08      667.02     18.59 o 
   1   2   6      242.01      268.08      8.60 o 
   2   2   6      357.00      360.27      9.14 o 
   3   2   6      530.42      571.67     15.57 o 
   4   2   6       14.00        9.64      8.34 o 
   5   2   6       18.42       22.63      8.16 o 
   6   2   6       13.50       19.92      8.51 o 
   7   2   6        0.01       -0.97     10.17 o 
   8   2   6        1.61        7.57      7.84 o 
   9   2   6        1.51        7.21      8.22 o 
  10   2   6        2.28        6.80     11.58 o 
  11   2   6        0.30        5.26     11.79 o 
  12   2   6        0.93        6.90     12.36 o 
 -14   3   6        0.96        3.67      6.73 o 
 -13   3   6        0.49       12.41      5.53 o 
 -12   3   6        6.27        8.97      4.84 o 
 -11   3   6        7.03        9.10      4.83 o 
 -10   3   6       49.24       44.73      4.70 o 
  -9   3   6       49.65       57.93      4.86 o 
  -8   3   6       73.29       74.85      7.87 o 
  -7   3   6       30.38       32.48      4.54 o 
  -6   3   6       10.57        9.87      4.39 o 
  -5   3   6      470.68      523.77      6.74 o 
  -4   3   6        4.41        8.76      4.66 o 
  -3   3   6      561.89      633.20     13.04 o 
  -2   3   6      437.55      565.17      8.24 o 
  -1   3   6      144.72      183.93      5.81 o 
   0   3   6      379.10      355.94     12.79 o 
   1   3   6        3.41       20.40      7.29 o 
   2   3   6       95.17       87.14      6.65 o 
   3   3   6       48.75       54.54      6.89 o 
   4   3   6      469.86      460.89     21.27 o 
   5   3   6        0.22       -1.20      8.10 o 
   6   3   6        5.08       15.10      8.47 o 
   7   3   6        6.52        8.05      8.45 o 
   8   3   6       17.65       14.63      9.62 o 
   9   3   6        0.37        8.19     11.08 o 
  10   3   6        0.71       -1.47     13.23 o 
  11   3   6       17.77        6.43     10.16 o 
 -14   4   6        6.89        1.86      9.89 o 
 -13   4   6        0.38        5.09      6.69 o 
 -12   4   6       11.39       12.41      5.66 o 
 -11   4   6       19.14       17.06      5.13 o 
 -10   4   6        2.72        5.67      5.13 o 
  -9   4   6       74.51       81.77      5.58 o 
  -8   4   6       91.16       76.82      5.80 o 
  -7   4   6       63.19       66.75      5.31 o 
  -6   4   6      124.06      142.51      5.83 o 
  -5   4   6       12.01       19.42      5.22 o 
  -4   4   6      278.73      279.62      7.23 o 
  -3   4   6       70.12       99.31      5.73 o 
  -2   4   6      868.23      806.52     21.80 o 
  -1   4   6     1465.10     1490.35     21.85 o 
   0   4   6      244.30      260.54      7.04 o 
   1   4   6      895.29     1039.67     25.40 o 
   2   4   6      128.92      144.86      6.13 o 
   3   4   6      116.06      132.52      6.98 o 
   4   4   6      150.39      183.28      8.91 o 
   5   4   6        3.38        7.46      7.17 o 
   6   4   6        0.10        4.29      7.22 o 
   7   4   6        1.86        5.77      9.40 o 
   8   4   6       34.30       27.24     13.26 o 
   9   4   6        8.57       15.30     13.23 o 
  10   4   6        4.64        3.11     13.23 o 
  11   4   6        1.25        3.61     11.55 o 
 -14   5   6        0.02        2.82      6.32 o 
 -13   5   6        0.85        2.64      5.91 o 
 -12   5   6        1.76       15.12      7.66 o 
 -11   5   6       45.99       34.76      5.81 o 
 -10   5   6        0.74        4.70      5.38 o 
  -9   5   6      397.68      346.03     16.05 o 
  -8   5   6       38.50       62.95      5.30 o 
  -7   5   6       24.92       28.47      8.29 o 
  -6   5   6        9.72        9.29      5.23 o 
  -5   5   6      160.63      157.64      5.29 o 
  -4   5   6       19.04       32.67      5.31 o 
  -3   5   6      262.75      262.32     11.28 o 
  -2   5   6      376.77      349.06      7.60 o 
  -1   5   6        0.60        8.06      5.39 o 
   0   5   6        8.74       11.12      5.87 o 
   1   5   6       53.09       54.58      5.66 o 
   2   5   6      297.29      322.88      8.06 o 
   3   5   6       99.62      108.30      6.54 o 
   4   5   6        4.25       10.71      5.92 o 
   5   5   6       58.24       73.38      8.55 o 
   6   5   6       31.43       29.99      9.00 o 
   7   5   6       57.06       41.43     12.76 o 
   8   5   6       13.37       26.85     12.73 o 
   9   5   6        2.71        7.40     10.58 o 
  10   5   6        0.83        9.26     11.26 o 
 -14   6   6        2.58       -1.22     13.05 o 
 -13   6   6        0.00        5.27      5.94 o 
 -12   6   6        0.55       -3.75      5.56 o 
 -11   6   6       33.47       26.12      5.42 o 
 -10   6   6        3.03        4.85      4.95 o 
  -9   6   6      139.53      116.72      5.35 o 
  -8   6   6       31.78       38.26      5.26 o 
  -7   6   6       26.75       24.78      4.83 o 
  -6   6   6       67.14       62.85     10.08 o 
  -5   6   6      243.15      262.55      5.80 o 
  -4   6   6       35.36       25.33      4.95 o 
  -3   6   6        1.07        9.48      4.68 o 
  -2   6   6       83.95       79.13      5.97 o 
  -1   6   6      103.17       92.37      5.13 o 
   0   6   6      173.25      161.83      5.88 o 
   1   6   6       47.57       51.48      6.82 o 
   2   6   6      109.66      110.27      5.92 o 
   3   6   6        0.73        9.86      5.46 o 
   4   6   6      538.00      508.71     18.86 o 
   5   6   6       62.72       55.19      7.25 o 
   6   6   6        0.82       13.74     10.25 o 
   7   6   6       81.85       83.95     11.28 o 
   8   6   6        5.14        5.40     10.40 o 
   9   6   6        6.37        3.97     13.12 o 
  10   6   6        3.63       10.15     13.76 o 
 -13   7   6        1.45        5.37      5.61 o 
 -12   7   6        0.41        3.30      5.58 o 
 -11   7   6        1.43        1.74      6.01 o 
 -10   7   6        3.89       -2.09      5.15 o 
  -9   7   6        0.03       13.90      6.39 o 
  -8   7   6        9.35        6.02      5.19 o 
  -7   7   6       41.10       34.17      4.84 o 
  -6   7   6       79.83       84.61      4.98 o 
  -5   7   6       93.23       94.84      7.72 o 
  -4   7   6       31.68       35.99      4.40 o 
  -3   7   6        8.26       21.64      4.52 o 
  -2   7   6      162.13      167.00      5.10 o 
  -1   7   6        3.87        6.25      5.41 o 
   0   7   6       71.82       87.45      6.14 o 
   1   7   6      147.40      125.60      6.17 o 
   2   7   6      380.45      374.99     18.58 o 
   3   7   6      170.33      168.87      7.85 o 
   4   7   6       12.03       15.52      6.25 o 
   5   7   6        0.04        9.83      6.78 o 
   6   7   6        5.64       13.81      9.53 o 
   7   7   6        2.79        4.91      9.87 o 
   8   7   6       28.09       30.15     10.73 o 
   9   7   6        0.55        6.19      8.83 o 
 -13   8   6        1.34        9.81      6.44 o 
 -12   8   6        1.66       10.46      5.83 o 
 -11   8   6        0.69        5.17      5.27 o 
 -10   8   6       16.34       17.38      5.26 o 
  -9   8   6        0.16        3.36      4.88 o 
  -8   8   6       84.37       71.94      5.12 o 
  -7   8   6       74.74       68.56      5.10 o 
  -6   8   6        1.61        1.63      7.27 o 
  -5   8   6       89.12       83.15      4.47 o 
  -4   8   6      244.84      252.15      6.12 o 
  -3   8   6        5.54        2.82      6.63 o 
  -2   8   6       12.31       22.33      5.13 o 
  -1   8   6        0.88       11.87      5.78 o 
   0   8   6       32.93       33.39      6.25 o 
   1   8   6       10.86       10.02      5.84 o 
   2   8   6       13.09       23.13      5.30 o 
   3   8   6        1.91        8.99      5.55 o 
   4   8   6        3.05        4.66      5.91 o 
   5   8   6       17.28       26.59      7.10 o 
   6   8   6       50.67       57.42     10.15 o 
   7   8   6       22.75       20.04      9.11 o 
   8   8   6        5.27        8.33     10.66 o 
   9   8   6        0.63       -0.61     11.12 o 
 -12   9   6        0.00        6.12      8.44 o 
 -11   9   6       21.50       19.66      5.78 o 
 -10   9   6        0.33        0.90      5.47 o 
  -9   9   6       25.25       18.76      5.08 o 
  -8   9   6        4.49       10.33      5.15 o 
  -7   9   6        2.53       10.05      4.26 o 
  -6   9   6      104.99      103.57      4.65 o 
  -5   9   6        1.12       10.72      7.34 o 
  -4   9   6       53.51       53.27      4.72 o 
  -3   9   6        2.75        3.15      4.78 o 
  -2   9   6        1.81        5.71      6.07 o 
  -1   9   6      168.10      151.94     11.42 o 
   0   9   6       36.55       40.24      6.33 o 
   1   9   6        2.06        8.95      6.06 o 
   2   9   6        3.27        6.93      5.36 o 
   3   9   6       10.22        8.22      5.27 o 
   4   9   6       45.79       43.20      6.21 o 
   5   9   6       80.03       82.80      8.49 o 
   6   9   6        0.39        3.81      8.46 o 
   7   9   6        1.44       11.14      8.67 o 
   8   9   6        0.18       -1.75     11.09 o 
 -11  10   6        1.26        1.70      5.52 o 
 -10  10   6        1.41       -2.44      5.34 o 
  -9  10   6       13.08        4.95      5.06 o 
  -8  10   6        0.94        0.95      4.63 o 
  -7  10   6       42.22       42.67      4.88 o 
  -6  10   6        8.23       16.75      4.32 o 
  -5  10   6        2.45        4.45      4.60 o 
  -4  10   6       25.72       21.28      4.60 o 
  -3  10   6        7.91       16.06      4.42 o 
  -2  10   6       44.45       46.64      5.75 o 
  -1  10   6       26.32       18.48      5.39 o 
   0  10   6       89.47       71.08      6.35 o 
   1  10   6        4.39       11.79      5.12 o 
   2  10   6        9.90       15.06      5.13 o 
   3  10   6       24.20       20.15      5.61 o 
   4  10   6      117.50      110.07      7.10 o 
   5  10   6        1.83        6.53      7.41 o 
   6  10   6        4.51        2.63      8.77 o 
   7  10   6        3.27       28.09     18.72 o 
 -11  11   6        1.14        6.14      5.73 o 
 -10  11   6        0.08        7.17      4.75 o 
  -9  11   6        5.83       11.72      4.66 o 
  -8  11   6        1.28        2.58      5.01 o 
  -7  11   6        6.55       18.93      4.96 o 
  -6  11   6        2.99        1.98      4.43 o 
  -5  11   6        3.31        5.35      4.71 o 
  -4  11   6       20.71       24.09      5.05 o 
  -3  11   6        0.01       -5.45      5.45 o 
  -2  11   6        1.25        9.28      6.10 o 
  -1  11   6       15.17       23.22      5.95 o 
   0  11   6        0.45        5.65      5.72 o 
   1  11   6        0.24        4.23      5.52 o 
   2  11   6      116.21      103.66      7.65 o 
   3  11   6       10.32       14.27      6.11 o 
   4  11   6        3.39       15.41      5.73 o 
   5  11   6        3.07        8.86      7.75 o 
   6  11   6       25.71       17.30     11.05 o 
  -9  12   6        0.01       -1.09      5.10 o 
  -8  12   6        4.95        2.29      4.75 o 
  -7  12   6        0.67        7.26      6.16 o 
  -6  12   6       34.42       25.63      5.38 o 
  -5  12   6       11.76       15.98      4.73 o 
  -4  12   6        6.67        7.42      5.07 o 
  -3  12   6        6.68       12.70      5.32 o 
  -2  12   6       11.73        8.87      5.56 o 
  -1  12   6       18.82       23.15      6.44 o 
   0  12   6       11.15        9.25      6.25 o 
   1  12   6       16.67       20.61      5.71 o 
   2  12   6        3.51        9.42      6.56 o 
   3  12   6        1.23       10.49      6.10 o 
   4  12   6        0.00       15.27      6.85 o 
  -8  13   6        0.61        0.23      5.47 o 
  -7  13   6        0.25        4.41      5.71 o 
  -6  13   6        7.41       10.03      5.26 o 
  -5  13   6        1.81       -0.40      4.95 o 
  -4  13   6        2.25        1.30      4.78 o 
  -3  13   6        1.26        6.47      6.01 o 
  -2  13   6        9.61        8.02      5.76 o 
  -1  13   6        2.41        5.83      6.40 o 
   0  13   6        8.73       12.11      5.63 o 
   1  13   6        8.89        9.50      6.42 o 
   2  13   6       13.77       17.81      7.09 o 
  -5  14   6        7.09       16.17      5.26 o 
  -4  14   6       10.69       19.51      5.44 o 
  -3  14   6       13.76        9.67      6.09 o 
  -2  14   6        0.95       -1.85      6.49 o 
  -1  14   6        8.01        5.38      7.50 o 
  -2 -14   7        6.24        6.65      8.92 o 
  -1 -14   7        0.65        3.58      6.14 o 
   0 -14   7        0.75        6.57      5.92 o 
   1 -14   7        0.53        5.06      5.61 o 
   2 -14   7        0.36        5.63      5.81 o 
   3 -14   7        0.03        0.22      5.70 o 
  -4 -13   7        1.19        3.12      6.17 o 
  -3 -13   7        4.79       15.13      6.28 o 
  -2 -13   7        0.05       -1.84      5.96 o 
  -1 -13   7        0.12        1.89      4.90 o 
   0 -13   7        2.21        3.47      5.35 o 
   1 -13   7       17.13        8.67      6.45 o 
   2 -13   7        8.93        0.78      5.58 o 
   3 -13   7        0.76        5.18      6.23 o 
   4 -13   7        0.06        7.32      5.48 o 
   5 -13   7        0.07        6.60      7.96 o 
   6 -13   7        3.55       10.51     10.60 o 
  -6 -12   7       16.58       11.14      6.17 o 
  -5 -12   7        0.08        3.57      6.19 o 
  -4 -12   7        4.22        2.43      5.67 o 
  -3 -12   7       24.25       41.20      5.71 o 
  -2 -12   7       26.26       21.61      5.64 o 
  -1 -12   7        0.83        9.96      6.98 o 
   0 -12   7        2.01       11.00      4.61 o 
   1 -12   7        8.03       -1.32      5.73 o 
   2 -12   7        0.73       -1.25      5.47 o 
   3 -12   7        2.44        9.78      9.06 o 
   4 -12   7        3.73        1.48      5.21 o 
   5 -12   7        0.22        8.27      5.34 o 
   6 -12   7        0.01        6.21      5.27 o 
   7 -12   7        0.00        7.46      6.30 o 
  -8 -11   7        0.53       -4.33      6.27 o 
  -7 -11   7        0.80       16.14      6.14 o 
  -6 -11   7        0.57        9.65      7.18 o 
  -5 -11   7       18.94        8.82      7.69 o 
  -4 -11   7       33.99       27.73      7.23 o 
  -3 -11   7       12.37       13.63      7.18 o 
  -2 -11   7       19.56       18.26      7.64 o 
  -1 -11   7        0.33        6.51      4.81 o 
   0 -11   7       14.52       14.58      4.97 o 
   1 -11   7       13.56       14.21      5.42 o 
   2 -11   7       14.41       11.69      5.51 o 
   3 -11   7        0.81        9.13      5.28 o 
   4 -11   7        2.62        2.93      6.73 o 
   5 -11   7        0.34       -2.03      5.36 o 
   6 -11   7        0.00        6.21      6.87 o 
   7 -11   7        0.47        6.42      6.63 o 
   8 -11   7        0.01        7.40      6.67 o 
  -9 -10   7        0.13        2.71      6.37 o 
  -8 -10   7        3.02       18.15      6.20 o 
  -7 -10   7        3.87        5.11      6.11 o 
  -6 -10   7        0.00        0.88      5.70 o 
  -5 -10   7       32.73       31.19      6.51 o 
  -4 -10   7       13.48        5.17      6.13 o 
  -3 -10   7        8.42       10.06      5.53 o 
  -2 -10   7        7.07       16.28      5.48 o 
  -1 -10   7       28.61       21.50      6.40 o 
   0 -10   7        0.53       14.76      6.28 o 
   1 -10   7        3.73        2.49      5.88 o 
   2 -10   7        0.32        7.31      6.01 o 
   3 -10   7        0.03        6.68      5.19 o 
   4 -10   7        7.75       13.56      5.20 o 
   5 -10   7        0.69       15.04      6.58 o 
   6 -10   7        0.01        3.69      8.28 o 
   7 -10   7        0.03       -3.90      5.99 o 
   8 -10   7        0.18       -4.20      6.21 o 
   9 -10   7        0.96        9.89      6.35 o 
 -10  -9   7        0.12        5.57      5.96 o 
  -9  -9   7        9.55        8.05      6.03 o 
  -8  -9   7        0.00        0.57      5.39 o 
  -7  -9   7        5.64       11.91      5.87 o 
  -6  -9   7       28.37       26.05      5.36 o 
  -5  -9   7        3.06       18.40      6.30 o 
  -4  -9   7        2.24        7.49      6.52 o 
  -3  -9   7       40.82       32.96      5.68 o 
  -2  -9   7        0.02        4.40      5.25 o 
  -1  -9   7      148.59      133.96      7.83 o 
   0  -9   7       43.09       42.93      5.34 o 
   1  -9   7      157.42      152.49      5.46 o 
   2  -9   7       84.96       88.39      7.66 o 
   3  -9   7       17.25        9.07      6.62 o 
   4  -9   7       91.55       86.90      6.55 o 
   5  -9   7        9.00        8.59      5.81 o 
   6  -9   7        3.03        4.99      6.21 o 
   7  -9   7        7.92       14.57      5.95 o 
   8  -9   7        2.00        0.29      6.23 o 
   9  -9   7        0.59       -3.58      7.74 o 
  10  -9   7        0.86        2.19      5.60 o 
 -10  -8   7        0.54        6.21      5.92 o 
  -9  -8   7       23.07       17.73      5.30 o 
  -8  -8   7        0.05       10.44      5.52 o 
  -7  -8   7       29.90       30.38      5.47 o 
  -6  -8   7       45.46       54.39      8.11 o 
  -5  -8   7       45.79       46.51      5.18 o 
  -4  -8   7       25.45       22.10      6.57 o 
  -3  -8   7       13.13       22.58      6.41 o 
  -2  -8   7       10.78       16.95      7.50 o 
  -1  -8   7      103.29      115.78      6.17 o 
   0  -8   7       15.13        8.99      5.28 o 
   1  -8   7       22.21       22.27      5.84 o 
   2  -8   7        0.04        4.83      5.69 o 
   3  -8   7        9.21       11.63      5.68 o 
   4  -8   7        2.24        8.39      6.60 o 
   5  -8   7       13.27       19.40      5.83 o 
   6  -8   7        0.74        1.94      6.34 o 
   7  -8   7        1.21        4.55      5.82 o 
   8  -8   7        0.12       -2.21      6.22 o 
   9  -8   7        6.66       16.78      5.72 o 
  10  -8   7        1.54        2.49      5.34 o 
 -11  -7   7        2.90       10.56      5.67 o 
 -10  -7   7        0.14        8.43      5.41 o 
  -9  -7   7        0.22       12.11      5.27 o 
  -8  -7   7        0.98        1.50      5.39 o 
  -7  -7   7       12.15       10.82      5.40 o 
  -6  -7   7        0.10        6.69      5.14 o 
  -5  -7   7       39.34       40.86      5.39 o 
  -4  -7   7      126.47      127.61      5.94 o 
  -3  -7   7      717.39      757.54     24.08 o 
  -2  -7   7      323.98      294.06      8.96 o 
  -1  -7   7      106.26      140.16      6.70 o 
   0  -7   7      574.90      503.31      8.32 o 
   1  -7   7        2.91       11.61      5.21 o 
   2  -7   7      108.67       76.44      6.74 o 
   3  -7   7       18.52       16.70      5.65 o 
   4  -7   7       81.16       72.30      5.93 o 
   5  -7   7        2.80       -2.19      8.28 o 
   6  -7   7        1.07        8.08      6.32 o 
   7  -7   7        0.92        3.05      5.90 o 
   8  -7   7       12.98       15.46      5.73 o 
   9  -7   7        2.17        9.72      5.35 o 
  10  -7   7        7.81        9.29      5.75 o 
  11  -7   7        0.08        1.77      6.41 o 
 -12  -6   7        1.32        6.00      6.30 o 
 -11  -6   7        0.04        1.97      5.48 o 
 -10  -6   7        2.05       17.55      5.28 o 
  -9  -6   7        3.59       13.95      5.38 o 
  -8  -6   7       14.04       11.68      5.28 o 
  -7  -6   7       69.82       65.88      5.36 o 
  -6  -6   7        1.25        0.08      5.45 o 
  -5  -6   7       28.61       27.77      5.63 o 
  -4  -6   7        4.28       -5.70      6.07 o 
  -3  -6   7       16.72        6.34      6.00 o 
  -2  -6   7       30.47       20.65      6.22 o 
  -1  -6   7        4.11        5.72      7.20 o 
   0  -6   7       54.89       42.79      6.50 o 
   1  -6   7       67.34       67.61      6.16 o 
   2  -6   7        6.26       20.06      6.14 o 
   4  -6   7       27.66       19.50      6.18 o 
   5  -6   7        6.77        2.05      8.57 o 
   6  -6   7        0.00       13.79      6.73 o 
   7  -6   7        1.17        4.20      5.80 o 
   8  -6   7        4.67        3.91      8.42 o 
   9  -6   7        4.20        2.38      5.61 o 
  10  -6   7       12.63       15.48      6.93 o 
  11  -6   7        0.01        2.42      6.69 o 
 -12  -5   7        7.92        6.72      5.73 o 
 -11  -5   7        8.46       13.28      5.55 o 
 -10  -5   7        2.31        9.87      5.36 o 
  -9  -5   7       22.93       13.87      5.33 o 
  -8  -5   7       19.40       19.91      5.20 o 
  -7  -5   7        0.97       13.58      5.33 o 
  -6  -5   7      193.22      200.34     10.20 o 
  -5  -5   7       32.80       43.32      5.41 o 
  -4  -5   7        0.39        0.36      5.85 o 
  -3  -5   7       71.11       80.47      6.00 o 
  -2  -5   7      272.75      272.94     13.05 o 
  -1  -5   7      315.34      293.82      9.29 o 
   0  -5   7       31.16       39.89      6.87 o 
   1  -5   7      556.42      511.29     17.51 o 
   2  -5   7      265.20      223.57      6.79 o 
   3  -5   7      178.56      146.67     10.61 o 
   4  -5   7       19.06       21.94      6.62 o 
   5  -5   7       46.69       48.54      6.72 o 
   6  -5   7       63.57       74.48     10.33 o 
   7  -5   7        1.85       -1.34      5.50 o 
   8  -5   7        0.05       -5.90      5.90 o 
   9  -5   7        0.01        3.66      5.72 o 
  10  -5   7        0.70       13.02      5.85 o 
  11  -5   7        2.00        1.60      6.73 o 
 -13  -4   7        0.18        6.05      5.45 o 
 -12  -4   7        1.07       15.21      5.82 o 
 -11  -4   7        4.21        0.49      5.77 o 
 -10  -4   7        4.36        7.35      6.03 o 
  -9  -4   7        1.22       -2.86      5.52 o 
  -8  -4   7       45.52       38.40      5.83 o 
  -7  -4   7       11.49       12.38      6.27 o 
  -6  -4   7       40.21       32.31      5.46 o 
  -5  -4   7       42.85       43.81      5.77 o 
  -4  -4   7       86.65       78.77      5.95 o 
  -3  -4   7       55.42       75.15      6.04 o 
  -2  -4   7      328.24      319.28      7.16 o 
  -1  -4   7      262.85      278.28      8.32 o 
   0  -4   7        2.79       22.18      6.62 o 
   1  -4   7       78.82       92.50      8.24 o 
   2  -4   7      103.14      113.17      7.46 o 
   3  -4   7       13.02       23.54      6.83 o 
   4  -4   7       10.14        6.16      7.03 o 
   5  -4   7        2.12        7.05      7.11 o 
   6  -4   7      154.81      147.82     10.04 o 
   7  -4   7      102.56       95.70      6.57 o 
   8  -4   7       14.75       20.72      6.64 o 
   9  -4   7        0.24        7.97      5.78 o 
  10  -4   7        0.09        0.46      6.71 o 
  11  -4   7        2.02        5.99      7.28 o 
  12  -4   7        0.33       -3.79     15.41 o 
 -13  -3   7        1.35       -0.20      6.55 o 
 -12  -3   7        2.80       12.19      5.84 o 
 -11  -3   7        0.05       10.30      5.68 o 
 -10  -3   7       73.78       72.58      6.02 o 
  -9  -3   7        0.08        4.85      5.61 o 
  -8  -3   7       18.62       28.57      5.41 o 
  -7  -3   7       38.78       48.86      6.32 o 
  -6  -3   7        0.61        0.80      7.97 o 
  -5  -3   7       73.46       89.99      6.69 o 
  -4  -3   7       17.27       42.63      8.59 o 
  -3  -3   7     1011.57      900.88     32.60 o 
  -2  -3   7      193.37      182.36      8.23 o 
  -1  -3   7      179.00      198.15      6.57 o 
   0  -3   7      126.20      124.27      9.59 o 
   1  -3   7      176.14      135.97      7.65 o 
   2  -3   7      163.12      158.21     10.11 o 
   3  -3   7       33.15       62.10      8.48 o 
   4  -3   7       66.70       66.48      7.20 o 
   5  -3   7      120.83      137.98      9.67 o 
   6  -3   7       73.48       66.39      6.93 o 
   7  -3   7      156.70      171.71     14.87 o 
   8  -3   7        7.01        5.59      6.79 o 
   9  -3   7        0.13       11.86      6.68 o 
  10  -3   7        2.31        3.24      7.23 o 
  11  -3   7        1.87       -0.53      6.22 o 
  12  -3   7        0.54        3.87      7.25 o 
 -13  -2   7        2.00        6.28      6.36 o 
 -12  -2   7        2.03        4.98      6.21 o 
 -11  -2   7        8.74       16.99      5.96 o 
 -10  -2   7       82.84       74.45      5.97 o 
  -9  -2   7       69.15       68.70      8.17 o 
  -8  -2   7      214.19      179.60     10.96 o 
  -7  -2   7        9.07        7.54      5.80 o 
  -6  -2   7       13.19       20.20      6.48 o 
  -5  -2   7      223.80      216.48      7.83 o 
  -4  -2   7       82.23       73.49      6.48 o 
  -3  -2   7      492.01      438.80     13.22 o 
  -2  -2   7      115.20      137.42      6.74 o 
  -1  -2   7       61.59       55.16      6.53 o 
   0  -2   7      195.14      199.67      6.82 o 
   1  -2   7      304.91      277.05     24.06 o 
   2  -2   7        5.32       16.66      7.87 o 
   3  -2   7       16.43       13.90      8.77 o 
   4  -2   7        6.90        9.92      7.97 o 
   5  -2   7      176.38      184.21     10.22 o 
   6  -2   7       90.74       81.21      6.49 o 
   7  -2   7       53.08       58.16     11.64 o 
   8  -2   7        4.13        7.30      6.26 o 
   9  -2   7        1.74        6.18      6.51 o 
  10  -2   7        1.00        9.06      6.89 o 
  11  -2   7        0.82       -3.52      7.12 o 
  12  -2   7        0.11       -1.72      7.41 o 
 -14  -1   7        0.81       14.60      6.02 o 
 -13  -1   7        4.58       11.00      5.85 o 
 -12  -1   7        8.09        7.12      5.58 o 
 -11  -1   7       13.17       14.27      5.38 o 
 -10  -1   7       65.36       64.54      7.29 o 
  -9  -1   7        2.80        4.22      7.81 o 
  -8  -1   7        9.03       22.82      5.24 o 
  -7  -1   7       61.71       57.83      5.40 o 
  -6  -1   7        1.05        4.44      5.78 o 
  -5  -1   7      641.62      639.61     30.85 o 
  -4  -1   7        7.33       14.52      5.96 o 
  -3  -1   7        0.04        7.61      6.64 o 
  -2  -1   7        5.24       -0.13      6.58 o 
  -1  -1   7     1734.02     1512.58     45.36 o 
   0  -1   7       23.68       31.44      6.90 o 
   1  -1   7       38.89       49.82      8.17 o 
   2  -1   7       20.32       31.01      9.73 o 
   3  -1   7       15.87       20.47      8.24 o 
   4  -1   7        0.12        9.31      7.83 o 
   5  -1   7       13.88       11.53      6.93 o 
   6  -1   7       41.58       34.75      7.47 o 
   7  -1   7        2.01        7.38      8.89 o 
   8  -1   7        4.03        4.46      6.86 o 
   9  -1   7        2.19        8.16      6.95 o 
  10  -1   7        5.05        6.85      7.29 o 
  11  -1   7        1.33        1.22      7.63 o 
  12  -1   7        0.19        4.73      8.28 o 
 -14   0   7        0.01        9.37      6.42 o 
 -13   0   7        0.32       13.68      5.43 o 
 -12   0   7       11.63       17.33      5.80 o 
 -11   0   7       72.32       71.73      6.06 o 
 -10   0   7        2.72        9.36      5.58 o 
  -9   0   7       28.76       26.42      6.39 o 
  -8   0   7       23.73       24.16      5.01 o 
  -7   0   7      448.71      456.36      9.47 o 
  -6   0   7       61.43       51.76      5.78 o 
  -5   0   7      655.99      608.85     26.19 o 
  -4   0   7       93.28       99.50      5.81 o 
  -3   0   7      526.73      518.10     14.78 o 
  -2   0   7      104.02       81.86      6.00 o 
  -1   0   7        3.06        7.47      6.37 o 
   0   0   7        1.62       11.39      7.12 o 
   1   0   7      948.08     1008.09     44.40 o 
   2   0   7      249.09      308.41     15.06 o 
   3   0   7       55.53       65.62      9.49 o 
   4   0   7       63.74       55.92      9.18 o 
   5   0   7       12.09       25.58      7.52 o 
   6   0   7        1.66        4.18      7.74 o 
   7   0   7       11.91       13.46      7.25 o 
   8   0   7       56.42       57.67      7.82 o 
   9   0   7        7.57       11.46      7.70 o 
  10   0   7        0.11        6.32      7.01 o 
  11   0   7        0.42        4.02      7.88 o 
 -14   1   7       14.31       12.23      5.83 o 
 -13   1   7        1.46        1.99      5.87 o 
 -12   1   7        0.08        1.63      4.99 o 
 -11   1   7        9.94        7.46      5.09 o 
 -10   1   7       15.25       16.60      4.88 o 
  -9   1   7        3.85        4.43      4.63 o 
  -8   1   7        1.61       -3.75      5.00 o 
  -7   1   7      205.76      224.12      6.36 o 
  -6   1   7        5.52        1.56      5.53 o 
  -5   1   7       69.82       68.72      5.11 o 
  -4   1   7        2.54       15.09      5.76 o 
  -3   1   7      258.32      271.88     10.46 o 
  -2   1   7      131.19      111.34      7.32 o 
  -1   1   7       47.41       49.92      6.16 o 
   0   1   7      435.36      472.68     16.91 o 
   1   1   7      350.78      379.15      9.79 o 
   2   1   7       69.41       46.78     11.55 o 
   3   1   7      353.09      339.18     29.17 o 
   4   1   7        0.02        7.97      8.21 o 
   5   1   7       44.07       52.21      8.33 o 
   6   1   7        3.58       14.49      7.83 o 
   7   1   7        7.69       13.83      7.83 o 
   8   1   7        2.19        7.35      7.75 o 
   9   1   7        3.70        7.75      7.96 o 
  10   1   7        3.32       10.03      8.25 o 
  11   1   7        0.13        2.25      8.86 o 
 -14   2   7        2.70        7.22      5.49 o 
 -13   2   7        6.32        8.76      5.06 o 
 -12   2   7        2.16       12.06      5.14 o 
 -11   2   7        0.03        4.41      4.73 o 
 -10   2   7       35.04       36.47      4.78 o 
  -9   2   7       26.90       32.96      5.77 o 
  -8   2   7        0.57        3.63      4.57 o 
  -7   2   7       51.54       56.07      5.02 o 
  -6   2   7       45.97       63.52      6.88 o 
  -5   2   7      432.27      385.50     14.28 o 
  -4   2   7      142.42      147.75      5.28 o 
  -3   2   7     1589.85     1529.40     46.74 o 
  -2   2   7     1036.49     1036.99     24.09 o 
  -1   2   7      124.22      123.19      5.80 o 
   0   2   7     1184.24     1177.08     20.11 o 
   1   2   7     1027.98      882.36     20.27 o 
   2   2   7       70.44       55.91      8.33 o 
   3   2   7        2.84       11.38      8.11 o 
   4   2   7       29.15       42.19      8.51 o 
   5   2   7        6.31       16.52      7.76 o 
   6   2   7       39.85       43.79      8.28 o 
   7   2   7        3.77        3.99      7.81 o 
   8   2   7        5.32        6.66      8.17 o 
   9   2   7        5.36        4.55      8.12 o 
  10   2   7        1.70        9.12      9.84 o 
  11   2   7        0.29        3.65     14.37 o 
 -14   3   7        9.74       11.83      7.06 o 
 -13   3   7        9.67        7.78      5.05 o 
 -12   3   7        0.53        6.05      5.18 o 
 -11   3   7       21.95       17.75      5.08 o 
 -10   3   7        1.96        8.36      4.54 o 
  -9   3   7       54.89       55.34      4.57 o 
  -8   3   7        4.00        6.87      4.67 o 
  -7   3   7      192.02      196.20      7.69 o 
  -6   3   7       80.38       81.76      8.45 o 
  -5   3   7       65.35       87.00      4.99 o 
  -4   3   7        0.29        4.94      4.56 o 
  -3   3   7       32.65       31.39      5.25 o 
  -2   3   7      117.59      109.74      6.67 o 
  -1   3   7      125.62      131.95      6.27 o 
   0   3   7       69.33       83.52      6.64 o 
   1   3   7       98.42       74.22      7.04 o 
   2   3   7        7.20       11.17      8.29 o 
   3   3   7       95.60       95.29      6.95 o 
   4   3   7      128.71      142.94      8.24 o 
   5   3   7       55.96       47.67      7.84 o 
   6   3   7       17.99       15.95      7.71 o 
   7   3   7       21.33       17.29      7.68 o 
   8   3   7        0.42        8.24      8.28 o 
   9   3   7        4.68       17.48     13.37 o 
  10   3   7       14.70       -7.44     13.73 o 
  11   3   7        2.81        4.86     14.16 o 
 -14   4   7        0.52       -0.53      6.43 o 
 -13   4   7        0.36       -0.81      5.70 o 
 -12   4   7       13.36       17.13      5.47 o 
 -11   4   7        1.63        4.81      5.29 o 
 -10   4   7        0.15       15.55      5.04 o 
  -8   4   7        0.08        4.07      4.41 o 
  -7   4   7      632.58      576.47     23.01 o 
  -6   4   7       11.66       12.82      5.60 o 
  -5   4   7      352.17      329.46      6.73 o 
  -4   4   7      749.53      776.43     22.04 o 
  -3   4   7      154.73      141.53      5.63 o 
  -2   4   7      492.83      456.11      8.14 o 
  -1   4   7       14.64       16.72      5.94 o 
   0   4   7       36.70       30.07      6.66 o 
   1   4   7        0.20        2.27      6.91 o 
   2   4   7        2.67        6.18      7.33 o 
   3   4   7      133.60      136.04      8.34 o 
   4   4   7       23.38       17.75      6.98 o 
   5   4   7      164.53      188.23      8.48 o 
   6   4   7       24.00       33.33      7.88 o 
   7   4   7       22.49       29.24     10.43 o 
   8   4   7        1.05        9.69     12.98 o 
   9   4   7        6.28        2.97     13.41 o 
  10   4   7        1.70        6.40     13.66 o 
 -13   5   7        0.05        5.62      6.03 o 
 -12   5   7        0.00       10.65      7.30 o 
 -11   5   7       10.21       13.26      5.52 o 
 -10   5   7        9.11       11.33      5.11 o 
  -9   5   7        7.64       13.26      5.22 o 
  -8   5   7       12.00       20.55      5.34 o 
  -7   5   7      106.89      113.06      7.84 o 
  -6   5   7       22.53       27.16      5.09 o 
  -5   5   7       12.64       17.26      5.06 o 
  -4   5   7      106.11      117.70      6.71 o 
  -3   5   7      101.39      134.19      5.26 o 
  -2   5   7       79.79       81.89      5.56 o 
  -1   5   7      208.17      204.37      7.30 o 
   0   5   7        0.02        4.64      5.31 o 
   1   5   7      156.57      161.94      6.51 o 
   2   5   7      550.27      652.75     28.47 o 
   3   5   7       37.05       43.00      6.63 o 
   4   5   7      107.92      117.70      7.66 o 
   5   5   7       27.94       29.64      7.00 o 
   6   5   7        7.88       -2.40      7.46 o 
   7   5   7       16.60       23.15      9.42 o 
   8   5   7        1.62       16.73     12.98 o 
   9   5   7        9.26        0.93     10.87 o 
  10   5   7        0.18        2.36     11.12 o 
 -13   6   7        1.89        6.04      5.63 o 
 -12   6   7        0.73        6.08      6.70 o 
 -11   6   7       13.77        3.71      7.49 o 
 -10   6   7        2.41        5.93      5.41 o 
  -9   6   7       19.00       19.34      5.15 o 
  -8   6   7       12.80       26.87      5.13 o 
  -7   6   7        0.70       13.27      4.79 o 
  -6   6   7      165.10      166.46      7.89 o 
  -5   6   7       14.34       13.31      4.70 o 
  -4   6   7        0.23        3.28      5.16 o 
  -3   6   7      221.71      200.06      5.29 o 
  -2   6   7       89.35       82.44      4.94 o 
  -1   6   7      348.63      336.14      6.01 o 
   0   6   7        1.45        4.94      5.03 o 
   1   6   7      462.26      465.85     18.24 o 
   2   6   7        4.56        9.63      5.25 o 
   3   6   7       96.24       96.35      6.06 o 
   4   6   7       34.85       33.90      6.18 o 
   5   6   7       11.38       14.31      7.72 o 
   6   6   7        6.22        4.37      8.67 o 
   7   6   7        8.39       19.34     10.08 o 
   8   6   7        7.33        6.15     10.37 o 
   9   6   7        4.62        1.18     13.01 o 
 -13   7   7        0.91        2.68      5.78 o 
 -12   7   7        4.27        8.86      7.10 o 
 -11   7   7        2.39        2.79      5.62 o 
 -10   7   7       42.54       33.31      5.62 o 
  -9   7   7       12.06       19.42      5.17 o 
  -8   7   7       14.47       22.25      5.17 o 
  -7   7   7       46.51       33.81      4.90 o 
  -6   7   7       12.92        9.37      4.75 o 
  -5   7   7      451.13      483.69     12.46 o 
  -4   7   7      229.10      199.87      9.27 o 
  -3   7   7        9.05       13.35      4.97 o 
  -2   7   7       22.11       19.64      4.75 o 
  -1   7   7       11.17       19.04      5.34 o 
   0   7   7      277.26      260.61      7.05 o 
   1   7   7       13.90       11.02      5.71 o 
   2   7   7       84.25       77.61      5.08 o 
   3   7   7       71.74       67.87      5.55 o 
   4   7   7        0.06        3.81      5.81 o 
   5   7   7      106.85      114.14      8.54 o 
   6   7   7        7.33       18.81      9.66 o 
   7   7   7        0.42        1.29     12.30 o 
   8   7   7        4.50        9.62     10.62 o 
   9   7   7        3.71        9.72     13.59 o 
 -12   8   7        5.22        8.95      6.36 o 
 -11   8   7        0.89        8.06      5.74 o 
 -10   8   7       27.92       18.69      5.37 o 
  -9   8   7        5.01        7.48      6.58 o 
  -8   8   7       41.93       40.12      5.38 o 
  -7   8   7      193.03      203.98      6.50 o 
  -6   8   7       24.67       24.73      4.77 o 
  -5   8   7       10.05       13.62      4.31 o 
  -4   8   7        5.76        6.80      4.74 o 
  -3   8   7      104.04      105.97      7.92 o 
  -2   8   7        0.01        7.63      8.24 o 
  -1   8   7      470.42      471.23      7.52 o 
   0   8   7        0.05        0.50      5.55 o 
   1   8   7       11.25       15.45      5.47 o 
   2   8   7        4.38        9.15      6.52 o 
   3   8   7       42.97       51.12      5.92 o 
   4   8   7        4.77       10.19      6.21 o 
   5   8   7        2.13        9.68      7.64 o 
   6   8   7       17.84       -1.46     12.32 o 
   7   8   7        3.55       15.59     12.83 o 
   8   8   7        1.27        0.39     13.62 o 
 -12   9   7        0.64        3.97      5.72 o 
 -11   9   7        9.93       11.96      7.73 o 
 -10   9   7       19.69       17.63      6.98 o 
  -9   9   7       42.60       34.99      5.20 o 
  -8   9   7        2.17        7.21      4.93 o 
  -7   9   7       47.19       50.36      4.75 o 
  -6   9   7        4.93       10.74      4.41 o 
  -5   9   7        7.55       11.14      4.80 o 
  -4   9   7       14.48       14.00      4.58 o 
  -3   9   7       29.72       35.54      4.71 o 
  -2   9   7        5.61        4.51      4.44 o 
  -1   9   7        1.58        3.64      4.68 o 
   0   9   7        2.61       10.91      5.41 o 
   1   9   7       20.06       18.51      5.81 o 
   2   9   7      159.26      141.39      7.05 o 
   3   9   7       17.64       24.74      5.55 o 
   4   9   7        3.29        8.39      6.05 o 
   5   9   7        3.42        9.37      7.92 o 
   6   9   7        3.57        9.80      8.94 o 
   7   9   7        0.26       13.41     10.51 o 
 -11  10   7        2.27        2.22      5.79 o 
 -10  10   7        2.10       -0.61      6.09 o 
  -9  10   7       16.95       17.53      5.62 o 
  -8  10   7        0.49        9.00      4.48 o 
  -7  10   7       21.45       14.93      4.57 o 
  -6  10   7       38.56       32.48      4.95 o 
  -5  10   7        0.47        3.08      6.42 o 
  -4  10   7        8.60        7.87      4.93 o 
  -3  10   7       13.27       19.91      4.77 o 
  -2  10   7        6.40        6.90      4.98 o 
  -1  10   7       23.64       22.38      5.01 o 
   0  10   7       54.92       44.84      7.85 o 
   1  10   7       22.40       23.69      5.81 o 
   2  10   7        2.68        3.83      6.43 o 
   3  10   7       50.33       52.22      5.88 o 
   4  10   7        5.39       13.57      5.75 o 
   5  10   7        1.55        4.88      8.36 o 
   6  10   7        1.20        1.41      9.18 o 
 -10  11   7        2.88        7.95      5.18 o 
  -9  11   7        1.90       11.27      4.76 o 
  -8  11   7        0.08       10.63      4.67 o 
  -7  11   7        0.86        3.24      4.58 o 
  -6  11   7       57.35       48.27      5.03 o 
  -5  11   7        4.94        7.08      5.10 o 
  -4  11   7       14.67       20.83      5.39 o 
  -3  11   7        0.00       11.24      4.97 o 
  -2  11   7       25.44       17.95      5.02 o 
  -1  11   7       25.55       35.24      6.52 o 
   0  11   7       41.45       40.02      7.56 o 
   1  11   7       11.14       18.12      6.07 o 
   2  11   7       16.48        9.58      6.61 o 
   3  11   7        1.56        2.66      6.76 o 
   4  11   7       14.31       13.08      7.15 o 
   5  11   7        2.87        5.89      9.11 o 
  -9  12   7        2.86        1.74      5.05 o 
  -8  12   7        1.14        0.96      5.34 o 
  -7  12   7        2.65        6.49      5.06 o 
  -6  12   7        6.32        7.80      5.03 o 
  -5  12   7        0.36        7.20      5.22 o 
  -4  12   7        0.10        0.86      5.49 o 
  -3  12   7        8.69       10.03      4.75 o 
  -2  12   7        6.19       12.48      4.97 o 
  -1  12   7        0.34        2.06      8.91 o 
   0  12   7        9.64        8.16      7.75 o 
   1  12   7        0.03       12.22      6.53 o 
   2  12   7        1.07        1.92      6.71 o 
   3  12   7       30.14       25.47      8.74 o 
  -7  13   7        1.18        5.21      5.63 o 
  -6  13   7        0.86        5.21      5.03 o 
  -5  13   7        1.21        8.21      5.37 o 
  -4  13   7        1.07        3.63      5.20 o 
  -3  13   7       32.84       23.90      5.71 o 
  -2  13   7        5.85        2.66      6.14 o 
  -1  13   7       35.20       23.90      6.00 o 
   0  13   7        2.63       12.18      6.68 o 
   1  13   7        3.44       14.15      7.38 o 
  -4 -13   8        3.78        6.22     13.01 o 
  -3 -13   8        2.25       12.56      6.71 o 
  -2 -13   8       10.27        3.98      6.20 o 
  -1 -13   8       10.77        2.60      9.06 o 
   0 -13   8        1.30        9.98      5.23 o 
   1 -13   8        2.47        4.97      6.90 o 
   2 -13   8        0.13        1.97      5.76 o 
   3 -13   8        2.55       -0.39      5.97 o 
   4 -13   8        0.19       10.42      6.14 o 
  -6 -12   8        1.01        4.40     15.23 o 
  -5 -12   8        0.17       -6.94      6.94 o 
  -4 -12   8        0.02       -1.80      9.55 o 
  -3 -12   8        1.18        8.26      6.34 o 
  -2 -12   8        0.53       10.60      6.45 o 
  -1 -12   8        0.63        1.17      5.56 o 
   0 -12   8        0.92        0.61      4.86 o 
   1 -12   8        0.06        8.01      6.00 o 
   2 -12   8        0.37        8.45      5.55 o 
   3 -12   8        1.25       13.45      5.99 o 
   4 -12   8        2.27        5.63      5.73 o 
   5 -12   8        0.00        5.10      6.52 o 
   6 -12   8        0.03       -0.81      5.74 o 
  -7 -11   8        1.85        3.74      7.39 o 
  -6 -11   8        0.31       -4.49      5.88 o 
  -5 -11   8       13.34       16.75      6.85 o 
  -4 -11   8       26.17       35.29      6.06 o 
  -3 -11   8       34.21       38.43      8.25 o 
  -2 -11   8        4.13       11.39      5.66 o 
  -1 -11   8       29.06       29.71      6.54 o 
   0 -11   8        0.41       -2.61      6.00 o 
   1 -11   8       26.30       15.09      5.40 o 
   2 -11   8        0.80        1.64      5.36 o 
   3 -11   8        0.59       -1.64      5.53 o 
   4 -11   8        1.67       10.24      6.38 o 
   5 -11   8        0.00        1.32      5.40 o 
   6 -11   8        0.01        6.78      6.45 o 
   7 -11   8        8.20        9.87      5.91 o 
  -8 -10   8        0.49        2.40      6.23 o 
  -7 -10   8        0.00        3.12      6.04 o 
  -6 -10   8        0.37        1.96      5.73 o 
  -5 -10   8        0.08       -2.55      5.80 o 
  -4 -10   8        0.18        9.76      9.38 o 
  -3 -10   8        0.93       -0.06      6.37 o 
  -2 -10   8       17.64       19.41      6.16 o 
  -1 -10   8       14.81       20.63      5.46 o 
   0 -10   8        0.50        8.62      5.17 o 
   1 -10   8        8.17       13.67      5.46 o 
   2 -10   8        2.79        6.43      6.83 o 
   3 -10   8        4.33        3.42      6.01 o 
   4 -10   8        2.79       10.92      5.37 o 
   5 -10   8        1.83        7.95      5.23 o 
   6 -10   8        3.14        4.59      5.68 o 
   7 -10   8        8.82       10.16      8.49 o 
   8 -10   8        2.46       10.77      6.38 o 
  -9  -9   8        7.35        8.88      5.52 o 
  -8  -9   8        0.38        5.77      5.27 o 
  -7  -9   8        9.42       11.18      5.15 o 
  -6  -9   8        6.59        9.81      5.19 o 
  -5  -9   8       16.35       18.59      5.77 o 
  -4  -9   8       11.73        5.51      5.82 o 
  -3  -9   8        5.69       21.72      6.48 o 
  -2  -9   8       20.81       35.15      5.56 o 
  -1  -9   8       40.54       41.65      6.86 o 
   0  -9   8        0.26        2.09      5.31 o 
   1  -9   8        2.06        4.79      5.32 o 
   2  -9   8        7.28       15.87      5.99 o 
   3  -9   8       17.77       23.68      7.40 o 
   4  -9   8        2.92        1.56      5.31 o 
   5  -9   8       18.66       11.74      5.56 o 
   6  -9   8        0.73        8.43      5.77 o 
   7  -9   8        2.43        5.93      6.13 o 
   8  -9   8        0.16        2.17      6.44 o 
   9  -9   8        0.04        6.53      6.40 o 
 -10  -8   8        0.10       16.52      5.59 o 
  -9  -8   8        2.03        9.42      5.82 o 
  -8  -8   8        0.00        3.15      5.16 o 
  -7  -8   8        0.03        9.88      5.22 o 
  -6  -8   8        2.45        6.34      5.02 o 
  -5  -8   8       26.16       27.29      5.39 o 
  -4  -8   8       16.63       26.71      5.50 o 
  -3  -8   8       12.59       17.03      5.74 o 
  -2  -8   8       58.09       52.60      5.57 o 
  -1  -8   8      100.48      100.54     14.24 o 
   0  -8   8       98.57       86.72      5.71 o 
   1  -8   8       22.90       17.51      5.09 o 
   2  -8   8       96.92      110.41      6.07 o 
   3  -8   8        3.96       12.49      5.48 o 
   4  -8   8        0.27        2.85      7.42 o 
   5  -8   8        2.41        5.89      5.50 o 
   6  -8   8        0.02        4.32      5.66 o 
   7  -8   8        0.23        7.71      6.20 o 
   8  -8   8        2.26        9.54      6.53 o 
   9  -8   8        5.33        3.62      5.39 o 
  10  -8   8        0.08        1.50      5.83 o 
 -11  -7   8        1.73        5.07      5.82 o 
 -10  -7   8        6.63        9.15      5.60 o 
  -9  -7   8        0.90        7.31      5.33 o 
  -8  -7   8       12.24       16.14      5.75 o 
  -7  -7   8        5.55        7.90      6.35 o 
  -6  -7   8      190.32      168.30      5.97 o 
  -5  -7   8      163.63      147.95      6.05 o 
  -4  -7   8        5.60       12.76      5.21 o 
  -3  -7   8        1.28        6.73      8.42 o 
  -2  -7   8        0.03       -6.07      6.07 o 
  -1  -7   8        4.64       11.54      6.00 o 
   0  -7   8       10.67        9.77      5.84 o 
   1  -7   8       56.01       44.47      8.07 o 
   2  -7   8       18.17       35.47      6.20 o 
   3  -7   8       42.93       42.10      7.34 o 
   4  -7   8        1.83        6.58      5.81 o 
   5  -7   8       10.20        2.01      6.99 o 
   6  -7   8        0.27        3.06      5.52 o 
   7  -7   8        0.11        8.28      5.96 o 
   8  -7   8        1.24        9.05      6.99 o 
   9  -7   8        2.01        2.50      5.86 o 
  10  -7   8        2.34       -0.10      5.86 o 
 -11  -6   8        2.22        3.93      5.42 o 
 -10  -6   8        0.95        2.82      5.29 o 
  -9  -6   8        0.07        6.08      6.94 o 
  -8  -6   8       20.90       19.86      5.23 o 
  -7  -6   8       10.81        8.23      4.88 o 
  -6  -6   8       45.77       52.22      5.24 o 
  -5  -6   8      262.23      275.56     11.14 o 
  -4  -6   8      472.22      446.27     12.69 o 
  -3  -6   8      100.35       88.76      5.61 o 
  -2  -6   8       52.30       53.04      6.49 o 
  -1  -6   8       32.11       31.04      6.50 o 
   0  -6   8       90.18      112.77      8.36 o 
   1  -6   8       61.12       61.85      7.86 o 
   2  -6   8      117.39      138.25     12.11 o 
   3  -6   8      130.99      125.64      7.15 o 
   4  -6   8       31.50       27.07      5.89 o 
   5  -6   8        7.04        8.57      5.63 o 
   6  -6   8       63.58       40.58      9.27 o 
   7  -6   8        2.96        5.87      6.56 o 
   8  -6   8       11.33       13.63      5.51 o 
   9  -6   8        0.59       10.72      6.23 o 
  10  -6   8        0.27        2.58      6.10 o 
  11  -6   8        0.04       12.91     14.34 o 
 -12  -5   8        2.25       -0.04      5.65 o 
 -11  -5   8        3.06        5.91      5.56 o 
 -10  -5   8       10.12        9.45      5.18 o 
  -9  -5   8        4.56       11.15      5.15 o 
  -8  -5   8        6.58       19.56      5.53 o 
  -7  -5   8        1.18        2.78      5.15 o 
  -6  -5   8       71.11       86.78      6.33 o 
  -5  -5   8      359.27      336.04     10.26 o 
  -4  -5   8      374.18      353.86     17.83 o 
  -3  -5   8       64.40       69.60      5.96 o 
  -2  -5   8       33.32       31.80      5.86 o 
  -1  -5   8      639.93      657.73     18.88 o 
   0  -5   8       16.51        4.23      7.00 o 
   1  -5   8       38.52       23.01      7.26 o 
   2  -5   8       84.05       65.14      7.02 o 
   3  -5   8       29.92       18.30      6.87 o 
   4  -5   8       10.73       17.94      6.41 o 
   5  -5   8        8.78        8.52      7.00 o 
   6  -5   8       11.62        8.62      6.25 o 
   7  -5   8        0.12        0.69      7.33 o 
   8  -5   8        0.83       -1.31      6.27 o 
   9  -5   8        0.32        5.50      6.00 o 
  10  -5   8        0.25        1.95      6.79 o 
  11  -5   8        0.89        1.99      7.50 o 
 -12  -4   8        0.00        5.09      5.49 o 
 -11  -4   8        5.03        4.17      6.47 o 
 -10  -4   8        2.59       15.16      5.37 o 
  -9  -4   8        1.28       -2.62      5.80 o 
  -8  -4   8      221.72      192.57     10.00 o 
  -7  -4   8        0.02        4.92      5.70 o 
  -6  -4   8       43.44       53.13      5.63 o 
  -5  -4   8       56.63       53.83      7.33 o 
  -4  -4   8       55.93       63.92      6.12 o 
  -3  -4   8      256.43      236.01      6.51 o 
  -2  -4   8       17.28        3.75      6.42 o 
  -1  -4   8      402.70      330.68     11.48 o 
   0  -4   8        2.06       -6.36      6.98 o 
   1  -4   8      191.80      161.81     14.94 o 
   2  -4   8      284.88      338.73     17.70 o 
   3  -4   8       32.29       34.57      7.35 o 
   4  -4   8      318.75      280.53     12.34 o 
   5  -4   8       89.98      107.82     10.40 o 
   6  -4   8        9.60       13.32      6.60 o 
   7  -4   8        6.58        6.62      8.11 o 
   8  -4   8        1.19        4.77      5.68 o 
   9  -4   8       15.13       22.47      7.20 o 
  10  -4   8        0.67        2.40      6.03 o 
  11  -4   8        1.60        3.06      6.86 o 
 -13  -3   8        3.07       -3.15      6.16 o 
 -12  -3   8        0.62       -0.04      6.13 o 
 -11  -3   8        4.48        4.32      5.56 o 
 -10  -3   8       14.97       24.13      5.93 o 
  -9  -3   8       15.15       25.92      6.22 o 
  -8  -3   8      186.82      170.56      6.15 o 
  -7  -3   8       73.79       80.08      7.17 o 
  -6  -3   8       16.79       31.18      6.53 o 
  -5  -3   8       22.56       22.62      6.52 o 
  -4  -3   8       19.71       20.75      8.58 o 
  -3  -3   8      182.19      154.69      6.08 o 
  -2  -3   8       24.78       31.20      6.22 o 
  -1  -3   8       37.98       33.96      6.21 o 
   0  -3   8        3.32        6.43      9.82 o 
   1  -3   8      132.63      153.21     10.08 o 
   2  -3   8      124.82      138.85      8.75 o 
   3  -3   8        0.94        5.03      7.57 o 
   4  -3   8       97.49      108.95      9.14 o 
   5  -3   8       46.61       41.34      9.68 o 
   6  -3   8       53.00       59.60      5.68 o 
   7  -3   8        1.85        2.91      8.72 o 
   8  -3   8        8.64        9.65      6.10 o 
   9  -3   8        1.60       -0.40      6.63 o 
  10  -3   8        3.05        3.21      6.45 o 
  11  -3   8        0.20        7.79      7.28 o 
 -13  -2   8        0.08        0.31      6.03 o 
 -12  -2   8        1.53        3.40      6.65 o 
 -11  -2   8        1.55        0.09      5.46 o 
 -10  -2   8       53.84       48.86      6.03 o 
  -9  -2   8        1.58       14.50      8.37 o 
  -8  -2   8       59.39       69.06      6.23 o 
  -7  -2   8       37.88       40.63      5.39 o 
  -6  -2   8      404.36      406.03     13.86 o 
  -5  -2   8        1.78        8.71      6.18 o 
  -4  -2   8      313.90      281.74      9.65 o 
  -3  -2   8        0.02       -5.62      6.56 o 
  -2  -2   8       17.07       11.09      6.45 o 
  -1  -2   8       79.50       81.40      6.10 o 
   0  -2   8      176.69      177.67      7.72 o 
   1  -2   8      136.14       96.88     11.49 o 
   2  -2   8      229.42      212.63      8.90 o 
   3  -2   8      131.70      134.56     10.77 o 
   4  -2   8       11.28        5.43      8.48 o 
   5  -2   8       78.82       76.67      7.36 o 
   6  -2   8        9.06       17.30      6.56 o 
   7  -2   8       13.89       15.41      6.10 o 
   8  -2   8       47.65       38.84      7.00 o 
   9  -2   8        0.72        3.74      6.89 o 
  10  -2   8        0.67        8.25      7.25 o 
  11  -2   8        4.53        5.20      7.89 o 
 -13  -1   8        8.38        3.89      5.96 o 
 -12  -1   8       14.60       15.23      5.91 o 
 -11  -1   8        0.01        9.68      4.91 o 
 -10  -1   8       16.14       13.89      5.08 o 
  -9  -1   8       12.87        6.56      4.89 o 
  -8  -1   8       83.08       97.23      5.59 o 
  -7  -1   8       12.50       16.10      5.42 o 
  -6  -1   8        2.20        4.57      5.52 o 
  -5  -1   8       33.85       37.48      6.00 o 
  -4  -1   8       20.60       23.38      5.81 o 
  -3  -1   8        6.79       21.11      5.92 o 
  -2  -1   8      139.52      161.62      6.92 o 
  -1  -1   8       75.46       82.37      6.62 o 
   0  -1   8        1.11        5.69      6.86 o 
   1  -1   8        0.52       13.31      7.34 o 
   2  -1   8       43.81       48.81      7.83 o 
   3  -1   8       67.70       69.83      7.91 o 
   4  -1   8       33.54       51.67      9.09 o 
   5  -1   8        2.94       19.12      7.40 o 
   6  -1   8       11.74       16.19      7.19 o 
   7  -1   8        2.00        9.43      7.22 o 
   8  -1   8       32.52       27.99      6.00 o 
   9  -1   8       12.84       16.89      7.56 o 
  10  -1   8        5.53       10.60      7.53 o 
  11  -1   8        6.27        4.22      7.98 o 
 -13   0   8        0.26       15.12      5.77 o 
 -12   0   8        7.50        8.23      5.28 o 
 -11   0   8        1.88        0.83      5.04 o 
 -10   0   8       30.47       26.19      5.36 o 
  -9   0   8        2.53        1.93      4.75 o 
  -8   0   8        3.73        5.54      4.89 o 
  -7   0   8       13.06       23.30      5.40 o 
  -6   0   8       11.74       13.74      5.59 o 
  -5   0   8      274.28      286.30      6.17 o 
  -4   0   8       79.74       83.93      5.95 o 
  -3   0   8       89.04       75.52      5.67 o 
  -2   0   8      108.53      113.86      7.65 o 
  -1   0   8      162.32      149.67      6.85 o 
   0   0   8       45.24       72.92      6.56 o 
   1   0   8      346.85      345.45     13.69 o 
   2   0   8      351.64      306.11     14.85 o 
   3   0   8       47.14       59.99      8.49 o 
   4   0   8       61.82       50.14      8.76 o 
   5   0   8       17.37       31.80      7.99 o 
   6   0   8        6.06       12.39      7.27 o 
   7   0   8       10.08       15.58      8.07 o 
   8   0   8       11.56       12.28      7.35 o 
   9   0   8        3.00        3.56      7.99 o 
  10   0   8        0.47        1.67      8.09 o 
  11   0   8        0.56        4.97      9.33 o 
 -14   1   8        3.22       25.55      9.43 o 
 -13   1   8        7.08        7.66      5.61 o 
 -12   1   8        0.24        5.74      4.84 o 
 -11   1   8        0.74        3.14      8.79 o 
 -10   1   8        6.86       10.97      6.67 o 
  -9   1   8        2.80        8.41      4.56 o 
  -8   1   8        5.27        7.85      4.78 o 
  -7   1   8        1.36        4.82      7.22 o 
  -6   1   8      225.62      206.32     11.90 o 
  -5   1   8        3.14       17.37      5.23 o 
  -4   1   8       10.42        8.60      5.10 o 
  -3   1   8        2.64        6.85      7.44 o 
  -2   1   8        1.93        4.32      5.69 o 
  -1   1   8     1071.56     1143.35     35.72 o 
   0   1   8      276.65      251.83      7.99 o 
   1   1   8      190.88      212.64      8.32 o 
   2   1   8       33.07       36.23      8.42 o 
   3   1   8      129.12      110.35      9.17 o 
   4   1   8      152.10      150.01     17.29 o 
   5   1   8       45.30       39.03      7.79 o 
   6   1   8       14.70       15.37      7.77 o 
   7   1   8        0.75       -1.67      8.00 o 
   8   1   8        1.68       -1.21      7.60 o 
   9   1   8        0.62        3.81      8.14 o 
  10   1   8        0.36        4.03      8.33 o 
  11   1   8        0.47        8.26     10.13 o 
 -14   2   8        0.23        4.26      5.95 o 
 -13   2   8        2.31        5.33      5.52 o 
 -12   2   8        6.52       12.92      4.79 o 
 -11   2   8        1.88        2.79      6.10 o 
 -10   2   8        0.66        8.39      5.25 o 
  -9   2   8       26.92       31.38      4.77 o 
  -8   2   8       89.33       83.35      6.64 o 
  -7   2   8       21.82       26.46      5.02 o 
  -6   2   8        7.65       12.11      5.58 o 
  -5   2   8      356.09      339.82      5.85 o 
  -4   2   8       51.76       56.58      5.08 o 
  -3   2   8        3.60       18.11      5.53 o 
  -2   2   8      292.87      280.34      9.40 o 
  -1   2   8       99.23      115.12      5.79 o 
   0   2   8      621.44      560.91     20.58 o 
   1   2   8       45.02       54.18      8.03 o 
   2   2   8        2.97       15.52      8.02 o 
   3   2   8       95.69       94.75     11.03 o 
   4   2   8       43.81       43.29      7.43 o 
   5   2   8       22.53       20.23      7.75 o 
   6   2   8        1.25        0.74      7.91 o 
   7   2   8        2.67        6.54      8.07 o 
   8   2   8        6.47        4.88      7.74 o 
   9   2   8        0.02        4.72      8.64 o 
  10   2   8        1.17        0.14      9.36 o 
 -14   3   8        2.53        1.36     11.94 o 
 -13   3   8        0.51       12.39      5.64 o 
 -12   3   8        2.69        3.99      5.18 o 
 -11   3   8       33.26       27.20      5.22 o 
 -10   3   8        8.76       10.99      4.73 o 
  -9   3   8        4.29        1.34      4.53 o 
  -8   3   8      207.07      206.73      8.99 o 
  -7   3   8      173.90      182.94      6.71 o 
  -6   3   8        0.08        5.59      4.63 o 
  -5   3   8       49.56       54.70      5.03 o 
  -4   3   8       13.17       13.68      4.59 o 
  -3   3   8      725.84      740.70     14.70 o 
  -2   3   8      499.54      486.22     16.66 o 
  -1   3   8      445.35      449.49      8.95 o 
   0   3   8       62.10       65.50      6.59 o 
   1   3   8        9.03        7.79      8.10 o 
   2   3   8      340.71      321.72      8.44 o 
   3   3   8        3.20        8.07      7.67 o 
   4   3   8        1.70        2.72      7.52 o 
   5   3   8        3.14       13.06      7.82 o 
   6   3   8      101.86      106.10      8.68 o 
   7   3   8      101.35       99.55      8.51 o 
   8   3   8        0.01        2.63      7.81 o 
   9   3   8        3.35       11.41      9.13 o 
  10   3   8        0.04        6.11     13.69 o 
 -13   4   8        4.67        6.74      6.22 o 
 -12   4   8        0.07       -4.60      5.83 o 
 -11   4   8       20.11       19.64      5.62 o 
 -10   4   8       41.65       43.14      6.03 o 
  -9   4   8       21.21       12.09      4.67 o 
  -8   4   8        3.54        4.53      6.16 o 
  -7   4   8      401.78      418.75     15.60 o 
  -6   4   8       15.48       12.00      4.48 o 
  -5   4   8        6.13       10.34      7.61 o 
  -4   4   8       67.05       66.98      5.91 o 
  -3   4   8        0.04        9.84      5.83 o 
  -2   4   8       73.26       65.31      5.59 o 
  -1   4   8       22.13       23.02      6.13 o 
   0   4   8        0.42        6.82      6.04 o 
   1   4   8      106.86      114.17      7.08 o 
   2   4   8       18.73       17.64      7.76 o 
   3   4   8      153.69      156.59      8.57 o 
   4   4   8       63.50       71.52      7.94 o 
   5   4   8      112.40      123.47      7.73 o 
   6   4   8       31.17       24.79      7.62 o 
   7   4   8        3.06        3.07      8.02 o 
   8   4   8        1.90        9.34      9.05 o 
   9   4   8        0.22        4.83     13.41 o 
  10   4   8        0.81        8.04     13.84 o 
 -13   5   8        0.12        4.94      6.20 o 
 -12   5   8        8.79        9.68      6.53 o 
 -11   5   8       13.48       11.29      9.67 o 
 -10   5   8       24.69       25.38      5.39 o 
  -9   5   8       63.01       65.76      5.34 o 
  -8   5   8        4.98        8.55      5.11 o 
  -7   5   8       98.55      101.55      6.62 o 
  -6   5   8       21.63       25.86      5.09 o 
  -5   5   8        8.81       13.23      5.02 o 
  -4   5   8      103.63      100.79      5.25 o 
  -3   5   8        0.26        4.56      4.83 o 
  -2   5   8        6.55        8.83      4.93 o 
  -1   5   8      658.30      634.00     23.13 o 
   0   5   8       24.09       13.33      6.21 o 
   1   5   8      662.97      680.77     30.60 o 
   2   5   8      152.81      174.86      8.18 o 
   3   5   8      282.82      315.50     19.51 o 
   4   5   8        9.33       19.12      6.99 o 
   5   5   8       27.43       33.28      7.63 o 
   6   5   8       46.95       47.56      8.11 o 
   7   5   8        3.93        7.55      8.50 o 
   8   5   8        0.16      -12.26     13.37 o 
   9   5   8        0.69       -0.04     13.19 o 
 -13   6   8        0.30        3.41      6.17 o 
 -12   6   8       21.05       22.52      5.55 o 
 -11   6   8        0.36        5.89      5.73 o 
 -10   6   8        3.01       10.07      5.31 o 
  -9   6   8       12.56       10.88      5.16 o 
  -8   6   8       37.26       45.26      6.20 o 
  -7   6   8       28.60       37.78      5.27 o 
  -6   6   8        7.09       14.53      4.94 o 
  -5   6   8       10.09       20.21      5.48 o 
  -4   6   8      211.31      225.37      6.41 o 
  -3   6   8      148.00      153.91      6.44 o 
  -2   6   8       23.47       18.60      5.12 o 
  -1   6   8      184.98      156.95      5.89 o 
   0   6   8      154.88      159.37      6.24 o 
   1   6   8      118.53      131.76      6.85 o 
   2   6   8        7.95       17.90      6.46 o 
   3   6   8       43.47       54.65      6.17 o 
   4   6   8       17.95       24.30      6.41 o 
   5   6   8      101.86      106.05      7.85 o 
   6   6   8        9.77       11.83      8.13 o 
   7   6   8        0.84        6.40     12.91 o 
   8   6   8       12.93       22.99     13.12 o 
   9   6   8        0.22        7.90     13.33 o 
 -13   7   8        0.09       26.56     10.37 o 
 -12   7   8        0.51        4.52      5.71 o 
 -11   7   8        4.81       11.23      5.85 o 
 -10   7   8        0.21       -1.53      7.23 o 
  -9   7   8       39.21       36.69      6.42 o 
  -8   7   8       15.23       14.83      5.99 o 
  -7   7   8        4.55       14.53      5.09 o 
  -6   7   8        3.19       -0.61      4.89 o 
  -5   7   8      368.94      353.58     10.42 o 
  -4   7   8       83.80       79.34      5.13 o 
  -3   7   8      593.02      528.58      9.42 o 
  -2   7   8       88.85      105.25      5.26 o 
  -1   7   8      173.93      143.78      6.24 o 
   0   7   8      145.54      140.78      6.09 o 
   1   7   8       70.15       60.09      5.77 o 
   2   7   8       44.85       47.93      6.20 o 
   3   7   8        0.77       -1.57      5.44 o 
   4   7   8        2.59        7.40      5.88 o 
   5   7   8       33.39       37.92      7.62 o 
   6   7   8        0.00        3.88      8.79 o 
   7   7   8        3.10       23.31     12.55 o 
   8   7   8        1.43       12.33     12.94 o 
 -12   8   8        0.83       12.14      5.82 o 
 -11   8   8        5.08        7.99      5.60 o 
 -10   8   8        7.99        8.13      5.67 o 
  -9   8   8        5.33        7.35      6.42 o 
  -8   8   8        4.01        9.61      5.12 o 
  -7   8   8       68.68       59.82      5.05 o 
  -6   8   8       19.84       21.13      4.74 o 
  -5   8   8        0.05        6.07      6.54 o 
  -4   8   8       77.80       83.03      4.70 o 
  -3   8   8       27.45       24.61      4.45 o 
  -2   8   8       28.43       31.88      4.86 o 
  -1   8   8       22.66       24.85      5.33 o 
   0   8   8        1.56        4.09      5.78 o 
   1   8   8        5.72        7.27      5.50 o 
   2   8   8       34.39       29.52      5.86 o 
   3   8   8       38.87       44.63      6.31 o 
   4   8   8       16.71       22.43      5.95 o 
   5   8   8        0.92        0.29      7.00 o 
   6   8   8       29.21       23.15      8.76 o 
   7   8   8        1.37        1.57     10.47 o 
 -11   9   8        0.21        4.49      5.59 o 
 -10   9   8        0.64        2.72      5.72 o 
  -9   9   8        2.58        2.65      5.42 o 
  -8   9   8        5.56        9.03      5.08 o 
  -7   9   8       46.49       53.64      5.03 o 
  -6   9   8        2.10       18.74      4.87 o 
  -5   9   8       97.04       94.16      5.17 o 
  -4   9   8        0.45        7.00      4.37 o 
  -3   9   8       11.71       11.12      5.04 o 
  -2   9   8       27.03       31.71      5.35 o 
  -1   9   8       49.81       45.55      5.24 o 
   0   9   8       63.31       61.22      5.59 o 
   1   9   8        0.95        2.76      5.40 o 
   2   9   8        0.55        1.40      5.81 o 
   3   9   8       17.09       12.76      5.91 o 
   4   9   8       15.97       21.06      6.23 o 
   5   9   8        3.76        3.71      8.38 o 
   6   9   8        0.19        4.04     10.22 o 
 -11  10   8       13.65        9.97     10.40 o 
 -10  10   8        0.08        2.08      6.02 o 
  -9  10   8       13.47       13.96      4.79 o 
  -8  10   8        1.01        2.30      4.86 o 
  -7  10   8        3.92        9.91      4.81 o 
  -6  10   8        0.41        7.44      5.11 o 
  -5  10   8        3.85        3.57      4.72 o 
  -4  10   8       19.01       22.44      4.72 o 
  -3  10   8        1.57        5.15      4.48 o 
  -2  10   8       10.06        7.30      5.33 o 
  -1  10   8        0.42        5.38      5.38 o 
   0  10   8       33.30       45.60      6.83 o 
   1  10   8        5.06       -0.67      5.65 o 
   2  10   8        0.15        4.89      6.00 o 
   3  10   8        5.44       10.69      6.36 o 
   4  10   8        3.68        7.34      5.90 o 
   5  10   8        0.14        4.64      9.19 o 
 -10  11   8        0.13        8.01     10.22 o 
  -9  11   8        0.79        7.75      5.67 o 
  -8  11   8        0.78        3.27      4.80 o 
  -7  11   8        6.54        6.28      4.78 o 
  -6  11   8        5.00       14.21      5.76 o 
  -5  11   8       17.52       20.26      5.16 o 
  -4  11   8        0.62        5.91      5.08 o 
  -3  11   8        9.31       11.53      5.08 o 
  -2  11   8        4.04        7.36      5.32 o 
  -1  11   8        1.35        6.77      5.37 o 
   0  11   8        0.00        1.99      5.10 o 
   1  11   8        0.01       -3.33      5.67 o 
   2  11   8        3.40        3.71      6.18 o 
   3  11   8       10.04        8.21      6.41 o 
   4  11   8        1.23        4.83      7.69 o 
  -8  12   8        1.70        6.58      5.37 o 
  -7  12   8        1.34       10.15      5.24 o 
  -6  12   8        5.28        6.06      5.20 o 
  -5  12   8        1.86        8.30      4.87 o 
  -4  12   8        1.88        6.44      5.24 o 
  -3  12   8       34.20       31.55      5.51 o 
  -2  12   8        1.47        3.00      5.72 o 
  -1  12   8       11.47       22.21      6.19 o 
   0  12   8        2.66        5.85      5.73 o 
   1  12   8        7.75        6.66      5.72 o 
   2  12   8        0.01        5.30      6.57 o 
  -6  13   8        6.90        8.78      6.89 o 
  -5  13   8        0.95        1.60      5.42 o 
  -4  13   8        0.44       -1.21      5.92 o 
  -3  13   8        0.65        1.86      5.70 o 
  -2  13   8        0.17        6.92      5.40 o 
  -1  13   8        1.03        9.65      5.73 o 
  -2 -13   9        1.98       14.61      7.41 o 
  -1 -13   9        4.72        5.16      6.34 o 
   0 -13   9        0.19        9.50      7.67 o 
   1 -13   9        0.16       16.42      6.48 o 
   2 -13   9        0.76       -5.90      7.20 o 
  -5 -12   9        2.28        6.16      8.87 o 
  -4 -12   9        2.17       -0.72      7.99 o 
  -3 -12   9       11.22       19.39     12.11 o 
  -2 -12   9        0.13        0.76      9.25 o 
  -1 -12   9        6.10       14.64      7.03 o 
   0 -12   9        0.01       -0.56      6.03 o 
   1 -12   9       17.23       18.42      7.52 o 
   2 -12   9        0.15        7.57      5.84 o 
   3 -12   9        4.41        8.39      5.96 o 
   4 -12   9        0.01       12.41      6.10 o 
   5 -12   9        0.59        1.98      6.38 o 
  -6 -11   9        5.25       11.52      6.30 o 
  -5 -11   9        1.94       -0.06      6.57 o 
  -4 -11   9       29.55       34.39      6.01 o 
  -3 -11   9        0.25       -5.01      5.72 o 
  -2 -11   9        8.92       15.28      5.72 o 
  -1 -11   9        0.33        7.34      5.59 o 
   0 -11   9        0.07        6.05      5.67 o 
   1 -11   9        0.84        9.97     13.87 o 
   2 -11   9        0.29        1.94      5.88 o 
   3 -11   9        0.52        6.98      6.67 o 
   4 -11   9        0.30        4.53      5.47 o 
   5 -11   9        4.50        0.99      5.73 o 
   6 -11   9        2.48        7.26      6.08 o 
  -8 -10   9        0.01       10.82      6.68 o 
  -7 -10   9       14.54       16.13      6.49 o 
  -6 -10   9        0.07       -2.33      9.19 o 
  -5 -10   9        3.33        0.21      6.10 o 
  -4 -10   9        3.74        8.34      6.00 o 
  -3 -10   9       36.22       33.29      8.90 o 
  -2 -10   9        0.31       10.03      6.18 o 
  -1 -10   9       22.11       16.60      6.38 o 
   0 -10   9       25.31       22.66      5.96 o 
   1 -10   9        3.48       24.94      6.19 o 
   2 -10   9        6.11       11.99      5.50 o 
   3 -10   9        7.26       14.65     12.16 o 
   4 -10   9        1.07       -4.70      7.21 o 
   5 -10   9       27.82       12.40      5.82 o 
   6 -10   9        0.07        7.94      9.11 o 
   7 -10   9        0.03       -6.22      6.22 o 
   8 -10   9        0.00       16.12     11.83 o 
  -9  -9   9        3.74        9.54      5.57 o 
  -8  -9   9        1.03       -3.38      5.59 o 
  -7  -9   9        0.66        0.93      5.78 o 
  -6  -9   9       13.49       18.34      6.34 o 
  -5  -9   9        0.38        5.63      5.96 o 
  -4  -9   9        0.02       17.45      5.90 o 
  -3  -9   9       27.64       28.26      6.50 o 
  -2  -9   9        6.89       12.27      5.57 o 
  -1  -9   9        0.09        0.83      5.84 o 
   0  -9   9        8.99       17.58      5.66 o 
   1  -9   9        2.05        2.04      6.49 o 
   2  -9   9        0.97        2.02     14.39 o 
   3  -9   9        0.36       11.09      5.83 o 
   4  -9   9        3.15       10.19      7.50 o 
   5  -9   9        2.25        3.77      5.86 o 
   6  -9   9        0.04       -5.67      5.67 o 
   7  -9   9        0.14       -0.70      5.68 o 
   8  -9   9        2.31       10.35      6.23 o 
 -10  -8   9        0.34        8.75      5.55 o 
  -9  -8   9        0.01        4.86      5.33 o 
  -8  -8   9        3.93       10.87      5.25 o 
  -7  -8   9        0.35        3.49      5.37 o 
  -6  -8   9       15.15       32.10      5.50 o 
  -5  -8   9       38.82       34.83      4.92 o 
  -4  -8   9        9.94        8.91      5.99 o 
  -3  -8   9       22.97       27.23      6.00 o 
  -2  -8   9        6.53       12.39      5.94 o 
  -1  -8   9       78.51       86.96      6.21 o 
   0  -8   9        1.47        4.21      5.45 o 
   1  -8   9       25.76       36.35      7.72 o 
   2  -8   9        2.37       11.62      6.00 o 
   3  -8   9       37.44       33.01      5.89 o 
   4  -8   9        5.73        9.54      5.66 o 
   5  -8   9        5.82       10.93      8.00 o 
   6  -8   9        1.10        8.31      6.74 o 
   7  -8   9        0.01       10.24      5.78 o 
   8  -8   9        3.58        0.84      6.45 o 
   9  -8   9        3.27        5.94      6.44 o 
 -10  -7   9        0.24       15.95      5.52 o 
  -9  -7   9        0.18       -1.62      5.27 o 
  -8  -7   9        2.59       14.41      5.26 o 
  -7  -7   9        3.04        2.06      5.22 o 
  -6  -7   9        4.04        7.75      5.13 o 
  -5  -7   9        0.99        3.68      5.72 o 
  -4  -7   9       25.09       18.90      5.31 o 
  -3  -7   9       16.86       20.64      5.84 o 
  -2  -7   9       61.36       75.61      5.96 o 
  -1  -7   9        0.86        3.13      6.03 o 
   0  -7   9       30.78       35.09      6.00 o 
   1  -7   9        1.32        6.96      6.84 o 
   2  -7   9        1.01       -5.08      6.15 o 
   3  -7   9       38.39       39.74      6.97 o 
   4  -7   9       15.12        4.98      5.95 o 
   5  -7   9        0.99        6.05      5.96 o 
   6  -7   9        0.75        7.28      7.75 o 
   7  -7   9        0.95        2.55      5.50 o 
   8  -7   9        2.54        5.29      5.75 o 
   9  -7   9        2.67        6.42      6.13 o 
 -11  -6   9        0.20        8.30      5.61 o 
 -10  -6   9       16.24       24.68      6.10 o 
  -9  -6   9       33.58       36.98      6.58 o 
  -8  -6   9        6.67       20.77      5.31 o 
  -7  -6   9       99.86       93.70      5.52 o 
  -6  -6   9        3.38       17.12      5.42 o 
  -5  -6   9        7.19        9.63      5.71 o 
  -4  -6   9       21.62       30.11      5.11 o 
  -3  -6   9       27.44       38.91      5.98 o 
  -2  -6   9        2.88        6.00     11.53 o 
  -1  -6   9      118.52      113.62      6.94 o 
   0  -6   9       43.21       27.41      5.83 o 
   1  -6   9      323.82      287.49     21.91 o 
   2  -6   9       42.92       39.51      7.47 o 
   3  -6   9        1.46        0.53      6.61 o 
   4  -6   9        3.59        9.12      6.81 o 
   5  -6   9        3.93       14.62      7.08 o 
   6  -6   9       18.26       16.36      9.51 o 
   7  -6   9        9.59       13.31      6.13 o 
   8  -6   9        1.51        8.27      5.37 o 
   9  -6   9        0.26        2.43      6.90 o 
  10  -6   9        0.60       -4.48      6.24 o 
 -12  -5   9        3.51        7.67      5.60 o 
 -11  -5   9        2.39       15.79      5.50 o 
 -10  -5   9        3.33        3.81      5.11 o 
  -9  -5   9        0.16       -4.82      4.82 o 
  -8  -5   9       51.30       48.96      5.07 o 
  -7  -5   9       18.64       24.43      5.20 o 
  -6  -5   9      114.48       92.75      6.02 o 
  -5  -5   9        8.78       15.03      5.51 o 
  -4  -5   9      169.72      160.03      5.76 o 
  -3  -5   9        8.86       18.04      5.64 o 
  -2  -5   9       28.54       23.82      5.80 o 
  -1  -5   9        8.82       11.52      6.41 o 
   0  -5   9      240.04      247.14     17.31 o 
   1  -5   9        0.12       10.14      9.44 o 
   2  -5   9        8.75       17.72      7.69 o 
   3  -5   9       57.50       41.45      7.03 o 
   4  -5   9      131.31      106.99      9.33 o 
   5  -5   9        1.03        4.37      6.57 o 
   6  -5   9       55.32       55.30      7.15 o 
   7  -5   9        0.85        4.49     13.96 o 
   8  -5   9        0.00        2.26      5.87 o 
   9  -5   9        3.94        6.08      6.19 o 
  10  -5   9        0.73       -0.94      6.40 o 
 -12  -4   9        2.11        2.45      5.61 o 
 -11  -4   9        9.43       16.78      5.85 o 
 -10  -4   9        7.60       12.84      5.47 o 
  -9  -4   9        2.33        8.41      5.82 o 
  -8  -4   9       82.54       86.81      5.94 o 
  -7  -4   9        0.49        6.98      4.81 o 
  -6  -4   9       12.79       16.96      5.27 o 
  -5  -4   9        7.93       17.03      5.37 o 
  -4  -4   9      211.11      208.66     11.26 o 
  -3  -4   9      446.58      426.25     21.16 o 
  -2  -4   9       93.70       84.58      6.08 o 
  -1  -4   9      297.21      289.12      6.72 o 
   0  -4   9       15.07       16.44      6.39 o 
   1  -4   9      246.33      193.94     14.80 o 
   2  -4   9        2.94        1.71     10.19 o 
   3  -4   9        0.92        7.35      7.14 o 
   4  -4   9       26.99       19.48      6.88 o 
   5  -4   9        2.49        1.74      6.37 o 
   6  -4   9       15.45       16.82      6.53 o 
   7  -4   9        1.25       10.05      9.14 o 
   8  -4   9       12.33       10.03      5.87 o 
   9  -4   9        0.01        7.54      5.99 o 
  10  -4   9        3.73        7.42      6.31 o 
 -12  -3   9        0.33        6.20      6.06 o 
 -11  -3   9        1.10       -1.79      5.36 o 
 -10  -3   9        0.07       11.14      5.62 o 
  -9  -3   9       10.76       17.84      5.42 o 
  -8  -3   9        3.33        4.15      5.53 o 
  -7  -3   9        0.32       17.58      5.64 o 
  -6  -3   9       23.10       41.75      5.93 o 
  -5  -3   9        2.80       -2.53      6.86 o 
  -4  -3   9        3.01       19.86      6.31 o 
  -3  -3   9      223.13      194.38      6.82 o 
  -2  -3   9      806.82      773.16     23.71 o 
  -1  -3   9        4.56       12.24      6.21 o 
   0  -3   9       46.12       41.69      6.99 o 
   1  -3   9      126.95      135.78     13.98 o 
   2  -3   9       33.53       32.47      7.43 o 
   3  -3   9       56.24       60.38      8.23 o 
   4  -3   9       23.31       29.31      8.06 o 
   5  -3   9      101.80       89.11      7.62 o 
   6  -3   9        7.40       10.29      7.16 o 
   7  -3   9       21.33       17.63      6.29 o 
   8  -3   9        8.88       13.27      6.38 o 
   9  -3   9        0.07        2.59      6.62 o 
  10  -3   9        1.85        2.55      7.20 o 
 -13  -2   9        1.05        2.01      6.18 o 
 -12  -2   9        0.09        0.50      5.70 o 
 -11  -2   9        1.35       -5.75      5.75 o 
 -10  -2   9       73.36       65.80      5.46 o 
  -9  -2   9        3.70       13.50      5.60 o 
  -8  -2   9        0.09       -2.15      4.93 o 
  -7  -2   9       46.10       61.82      5.70 o 
  -6  -2   9        4.86        2.18      7.51 o 
  -5  -2   9        2.98       16.60      6.64 o 
  -4  -2   9      394.55      361.99     10.28 o 
  -3  -2   9      192.22      188.00      7.04 o 
  -2  -2   9      227.87      192.95      7.11 o 
  -1  -2   9      404.32      396.35     15.17 o 
   0  -2   9     1166.99     1170.87     53.54 o 
   1  -2   9       14.92       17.38      8.33 o 
   2  -2   9      117.44      109.86      7.87 o 
   3  -2   9       52.51       46.55      7.60 o 
   4  -2   9        1.12        9.74      8.09 o 
   5  -2   9       85.81       81.45      6.69 o 
   6  -2   9       81.12       63.95      7.20 o 
   7  -2   9       28.14       31.34      7.45 o 
   8  -2   9        0.02        0.30      9.20 o 
   9  -2   9        0.05       -1.83      6.64 o 
  10  -2   9        0.03        0.19      7.07 o 
 -13  -1   9        1.94       13.13      5.96 o 
 -12  -1   9        9.61        5.86      6.50 o 
 -11  -1   9        1.36       12.24      4.96 o 
 -10  -1   9       19.75       23.35      5.54 o 
  -9  -1   9       43.92       32.71      5.15 o 
  -8  -1   9        0.45       -2.02      5.49 o 
  -7  -1   9        0.31       15.69      5.13 o 
  -6  -1   9       65.61       73.88      5.77 o 
  -5  -1   9       12.69        9.62      6.34 o 
  -4  -1   9      138.75      111.93      8.21 o 
  -3  -1   9      235.32      224.64      9.98 o 
  -2  -1   9       25.81       35.52      6.17 o 
  -1  -1   9      246.59      245.53      7.91 o 
   0  -1   9      122.68       90.50      7.26 o 
   1  -1   9      203.05      216.50     18.08 o 
   2  -1   9        0.60        8.65      8.81 o 
   3  -1   9       33.09       51.06      8.89 o 
   4  -1   9      125.57      122.61      7.30 o 
   5  -1   9       52.23       53.53      8.58 o 
   6  -1   9      182.64      161.96      9.25 o 
   7  -1   9       74.64       65.28      8.03 o 
   8  -1   9        3.82       -0.50     11.45 o 
   9  -1   9        1.03        4.17      7.91 o 
  10  -1   9        3.52        7.70      8.30 o 
 -13   0   9        0.32       -1.56      5.65 o 
 -12   0   9        9.07       14.10      5.64 o 
 -11   0   9        2.55        5.72      5.44 o 
 -10   0   9        6.48        9.19     11.06 o 
  -9   0   9        0.17        7.25      4.77 o 
  -8   0   9        0.43        2.53      5.17 o 
  -7   0   9        7.54        8.59      4.99 o 
  -6   0   9       57.41       60.85      5.76 o 
  -5   0   9      224.51      222.27      9.39 o 
  -4   0   9       30.07       33.57      5.86 o 
  -3   0   9       18.65       19.53      6.10 o 
  -2   0   9      321.78      326.01     11.26 o 
  -1   0   9        0.00       -4.35      6.43 o 
   0   0   9       36.40       27.91      6.37 o 
   1   0   9      125.91      130.13      8.90 o 
   2   0   9        0.87       13.88      7.87 o 
   3   0   9        2.74        7.50      7.68 o 
   4   0   9        5.05       17.63      9.40 o 
   5   0   9        5.99       12.70     13.51 o 
   6   0   9       10.26       13.59      9.00 o 
   7   0   9        9.79       11.00      7.95 o 
   8   0   9       13.52        5.59     10.66 o 
   9   0   9        2.22        0.27      7.80 o 
  10   0   9        0.00       -3.03      8.58 o 
 -13   1   9        0.01        4.80      5.43 o 
 -12   1   9        0.04        1.71      5.17 o 
 -11   1   9        0.04       -0.91      4.86 o 
 -10   1   9        2.59        3.82      4.75 o 
  -9   1   9       54.45       56.93      5.06 o 
  -8   1   9       17.89       15.36      5.37 o 
  -7   1   9       18.62       17.64      5.08 o 
  -6   1   9       74.85       83.18      5.25 o 
  -5   1   9        0.08        4.84      6.33 o 
  -4   1   9      289.07      286.29     18.91 o 
  -3   1   9      100.82      102.32      6.07 o 
  -2   1   9      133.32      125.98      6.74 o 
  -1   1   9      125.25      110.38      5.96 o 
   0   1   9      196.29      188.60      7.35 o 
   1   1   9       17.66       18.98      6.93 o 
   2   1   9      197.08      167.27      8.87 o 
   3   1   9      104.75      121.92     10.90 o 
   4   1   9       25.85       22.52      9.46 o 
   5   1   9        3.92        6.59      7.77 o 
   6   1   9        8.79       13.49      7.98 o 
   7   1   9        0.37        5.36      7.59 o 
   8   1   9       11.32        8.54     12.69 o 
   9   1   9        1.84        8.61      7.93 o 
  10   1   9        0.14        3.05      8.83 o 
 -13   2   9        0.34        3.24      5.63 o 
 -12   2   9        0.27       -0.30      5.19 o 
 -11   2   9        3.70        4.84      5.23 o 
 -10   2   9       10.62       21.78      4.80 o 
  -9   2   9        0.07        6.23      4.86 o 
  -8   2   9       34.15       37.69      7.21 o 
  -7   2   9       51.48       53.11      4.81 o 
  -6   2   9      197.60      229.88      7.96 o 
  -5   2   9       13.55       13.73      5.03 o 
  -4   2   9      158.99      149.15      5.55 o 
  -3   2   9        8.95        3.27      5.78 o 
  -2   2   9        0.52        4.69      5.82 o 
  -1   2   9      155.58      169.33      9.98 o 
   0   2   9       52.43       46.69      7.02 o 
   1   2   9       34.60       48.14      7.61 o 
   2   2   9      112.67      101.20      8.40 o 
   3   2   9      168.63      165.83      8.95 o 
   4   2   9       31.51       18.73      9.01 o 
   5   2   9       18.60       25.23      7.44 o 
   6   2   9        2.60        2.43      8.00 o 
   7   2   9        0.11        6.33      8.29 o 
   8   2   9       25.86       13.27      9.77 o 
   9   2   9        3.61        1.91      8.73 o 
  10   2   9        0.02        2.64      9.87 o 
 -13   3   9        0.75        7.43      5.68 o 
 -12   3   9        0.34        8.18      5.74 o 
 -11   3   9        0.07        6.63      4.93 o 
 -10   3   9        3.07        2.45      4.63 o 
  -9   3   9       19.27       27.49      4.69 o 
  -8   3   9       92.61       79.44      5.17 o 
  -7   3   9       55.11       49.22      5.22 o 
  -6   3   9      661.32      674.20     20.61 o 
  -5   3   9       94.58       95.07      4.97 o 
  -4   3   9      340.90      324.06      5.61 o 
  -3   3   9       84.06       80.80      5.90 o 
  -2   3   9       56.99       70.09      5.99 o 
  -1   3   9       46.56       41.79      6.22 o 
   0   3   9        0.28       12.77      6.55 o 
   1   3   9       73.32       94.44      7.05 o 
   2   3   9       46.20       44.53      6.91 o 
   3   3   9       14.51       19.18      8.16 o 
   4   3   9       10.43       12.50      8.37 o 
   5   3   9       55.79       58.70      7.31 o 
   6   3   9        9.40       12.11      7.59 o 
   7   3   9       10.98        8.34      7.75 o 
   8   3   9        9.18       12.47     10.68 o 
   9   3   9        0.01        2.39      8.87 o 
 -13   4   9        2.41        1.03      6.57 o 
 -12   4   9        2.54        7.18      5.97 o 
 -11   4   9        3.46        9.25      5.76 o 
 -10   4   9       20.38       12.54      4.90 o 
  -9   4   9       22.45       18.67      4.59 o 
  -8   4   9        5.12       18.11      4.54 o 
  -7   4   9        3.31        7.69      4.55 o 
  -6   4   9       43.98       45.25      4.57 o 
  -5   4   9       89.48       93.72      5.56 o 
  -4   4   9      103.33      110.52      6.63 o 
  -3   4   9       45.05       49.38      6.13 o 
  -2   4   9        8.95       14.71      5.74 o 
  -1   4   9      119.43      133.84      6.24 o 
   0   4   9      161.66      189.31      8.09 o 
   1   4   9        2.47       10.13      7.33 o 
   2   4   9      148.93      142.82      7.60 o 
   3   4   9      100.44       88.84      7.79 o 
   4   4   9       66.74       82.64      8.76 o 
   5   4   9       94.67      101.34      7.56 o 
   6   4   9        4.21       14.10      7.55 o 
   7   4   9        9.64        7.77      8.51 o 
   8   4   9        9.21        5.49      8.87 o 
   9   4   9        0.75        4.04     13.55 o 
 -13   5   9        8.56       10.49      6.03 o 
 -12   5   9        0.58       -0.70      6.06 o 
 -11   5   9        2.31        3.16      5.48 o 
 -10   5   9        0.02        1.98      5.64 o 
  -9   5   9       27.90       36.81      5.38 o 
  -8   5   9      101.79      109.02      5.87 o 
  -7   5   9      126.18      123.32      5.69 o 
  -6   5   9      122.78      104.27     12.18 o 
  -5   5   9        1.24       16.48      5.91 o 
  -4   5   9      333.42      348.68     16.61 o 
  -3   5   9       28.93       33.16      5.09 o 
  -2   5   9      141.27      126.11      5.69 o 
  -1   5   9       22.86       31.63      5.86 o 
   0   5   9        9.59       17.53      5.70 o 
   1   5   9       53.04       62.34      6.61 o 
   2   5   9       11.93       17.55      6.59 o 
   3   5   9        0.74        8.45      7.40 o 
   4   5   9        1.16        9.54      8.63 o 
   5   5   9        1.01        3.43      7.09 o 
   6   5   9        6.76        1.70      8.20 o 
   7   5   9        2.91        4.78      8.17 o 
   8   5   9        1.40        3.79     12.91 o 
 -12   6   9        0.00       12.80      7.18 o 
 -11   6   9        0.51       -0.83      6.34 o 
 -10   6   9        1.25       -1.37      5.43 o 
  -9   6   9        0.08        7.99      5.17 o 
  -8   6   9        7.21       21.02      5.16 o 
  -7   6   9       25.18       26.80      8.83 o 
  -6   6   9       27.61       40.92      6.34 o 
  -5   6   9      118.41      112.75      7.66 o 
  -4   6   9      131.41      119.22      5.15 o 
  -3   6   9      175.28      155.38      5.28 o 
  -2   6   9       23.47       33.00      5.22 o 
  -1   6   9       83.23       85.08      5.92 o 
   0   6   9      192.10      210.05     15.59 o 
   1   6   9       88.40       81.24      5.99 o 
   2   6   9       53.09       57.76      6.72 o 
   3   6   9       27.10       27.61      7.31 o 
   4   6   9        0.07        4.49      8.34 o 
   5   6   9        3.66        5.17      7.20 o 
   6   6   9        0.90        4.20      7.82 o 
   7   6   9        0.00        4.01      9.35 o 
   8   6   9        0.01       10.94     13.30 o 
 -12   7   9        0.52       16.25      6.23 o 
 -11   7   9        0.19       13.02      5.98 o 
 -10   7   9       11.91       13.69      6.09 o 
  -9   7   9       32.36       29.96      5.67 o 
  -8   7   9       21.58       19.40      5.08 o 
  -7   7   9        0.10       10.93      5.45 o 
  -6   7   9      127.68      108.89      5.88 o 
  -5   7   9        5.43        4.67      4.79 o 
  -4   7   9       23.60       33.14      5.16 o 
  -3   7   9       18.13       16.99      5.07 o 
  -2   7   9       24.51       27.29      5.01 o 
  -1   7   9        1.91        5.42      5.54 o 
   0   7   9        3.02        7.61      5.47 o 
   1   7   9       21.60       14.35      5.67 o 
   2   7   9        4.58        4.16      6.93 o 
   3   7   9        0.77        6.06      6.83 o 
   4   7   9        0.73        0.84     11.98 o 
   5   7   9       11.42       11.67      7.81 o 
   6   7   9       14.15       20.53      8.41 o 
   7   7   9        2.30        4.08     10.73 o 
 -11   8   9        0.08        6.74      5.64 o 
 -10   8   9        0.28       -0.70      5.88 o 
  -9   8   9        2.32        8.86      5.61 o 
  -8   8   9        7.38        7.88      7.38 o 
  -7   8   9       31.24       27.85      5.13 o 
  -6   8   9       85.89       78.21      4.97 o 
  -5   8   9      110.23      101.21      7.74 o 
  -4   8   9        8.41       11.78      5.10 o 
  -3   8   9        0.00        3.32      4.75 o 
  -2   8   9       66.35       70.58      5.78 o 
  -1   8   9        2.91        7.79      5.27 o 
   0   8   9        4.04       10.10      5.39 o 
   1   8   9       27.35       31.27      5.44 o 
   2   8   9        0.12       11.73      6.29 o 
   3   8   9       42.42       42.74      7.77 o 
   4   8   9        1.15        3.46      8.07 o 
   5   8   9        1.19        2.49      7.90 o 
   6   8   9        0.83       -0.01      8.32 o 
 -11   9   9        3.42       21.58      6.62 o 
 -10   9   9        8.18       13.09      5.87 o 
  -9   9   9        0.01        5.64      5.50 o 
  -8   9   9        5.99        4.85      4.78 o 
  -7   9   9        3.52        8.96      5.40 o 
  -6   9   9        7.11        5.54      4.71 o 
  -5   9   9       22.23       27.74      4.67 o 
  -4   9   9        2.48       11.58      5.26 o 
  -3   9   9        0.94        3.96      4.68 o 
  -2   9   9        1.23        8.37      5.09 o 
  -1   9   9        1.88        3.47      5.07 o 
   0   9   9        5.94        7.53      5.34 o 
   1   9   9        0.38        4.04      5.94 o 
   2   9   9        2.64       10.53      6.17 o 
   3   9   9       19.50       23.26      6.95 o 
   4   9   9       14.31       18.96      7.42 o 
   5   9   9        3.66        6.22      7.86 o 
 -10  10   9        0.71       -6.02      6.02 o 
  -9  10   9        3.62       10.03      5.08 o 
  -8  10   9        8.59       17.84      5.03 o 
  -7  10   9        4.81       13.64      5.59 o 
  -6  10   9       12.91       14.76      4.93 o 
  -5  10   9       10.46       10.25      4.94 o 
  -4  10   9       12.43       14.19      4.84 o 
  -3  10   9       17.88       23.52      5.86 o 
  -2  10   9       20.33       26.15      4.96 o 
  -1  10   9        5.45        4.50      5.46 o 
   0  10   9       21.13       16.53      4.92 o 
   1  10   9       12.94        9.66      5.99 o 
   2  10   9        7.70       10.99      6.02 o 
   3  10   9        0.29        5.95      6.76 o 
   4  10   9        8.23       13.14      8.22 o 
  -9  11   9        7.25        0.34      6.94 o 
  -8  11   9        3.30        3.19      5.02 o 
  -7  11   9        0.17       -1.94      4.96 o 
  -6  11   9        0.25       -2.77      5.00 o 
  -5  11   9        6.99       10.29      4.85 o 
  -4  11   9        0.02        3.07      5.86 o 
  -3  11   9        0.01        4.79      5.63 o 
  -2  11   9       11.51       13.10      5.10 o 
  -1  11   9        3.65       10.35      5.36 o 
   0  11   9        0.41        6.21      5.45 o 
   1  11   9        5.48       11.26      5.54 o 
   2  11   9        0.69       -0.16      6.53 o 
   3  11   9        0.57        5.83      9.79 o 
  -7  12   9        2.40       13.11      5.46 o 
  -6  12   9        0.00        4.91      5.35 o 
  -5  12   9        1.13        6.56      5.09 o 
  -4  12   9       13.14       11.40      5.20 o 
  -3  12   9        0.16        3.79      5.21 o 
  -2  12   9        6.22       20.70      5.89 o 
  -1  12   9        0.10        1.80      5.87 o 
   0  12   9       11.64       11.21      6.05 o 
  -3 -12  10        2.25       13.75      9.39 o 
  -2 -12  10       10.03        2.58      8.89 o 
  -1 -12  10        0.14       13.08      8.40 o 
   0 -12  10        9.68       23.90      8.99 o 
   1 -12  10        0.07        5.54      6.57 o 
   2 -12  10        1.19        7.34      7.01 o 
   3 -12  10        2.05       -4.60      6.69 o 
  -5 -11  10        2.04       -2.05      6.77 o 
  -4 -11  10        1.97        4.04      6.02 o 
  -3 -11  10        0.58       13.60      7.38 o 
  -2 -11  10        1.94        6.96      5.84 o 
  -1 -11  10        4.52       16.93      5.71 o 
   0 -11  10        0.03        9.42      6.91 o 
   1 -11  10        2.17        5.88      6.34 o 
   2 -11  10        2.02        4.98      9.58 o 
   3 -11  10        0.35        7.13      6.70 o 
   4 -11  10        0.67       17.04      6.31 o 
   5 -11  10        0.12        7.38      7.94 o 
  -7 -10  10        1.08       -4.85      6.26 o 
  -6 -10  10       15.50       14.18      6.48 o 
  -5 -10  10        3.17       13.08      6.60 o 
  -4 -10  10       23.76       25.60      5.83 o 
  -3 -10  10       16.54       18.31      5.79 o 
  -2 -10  10        0.04       -0.31      5.77 o 
  -1 -10  10       12.52       20.68      5.62 o 
   0 -10  10        0.02        5.48      5.82 o 
   1 -10  10        0.05        5.36      8.49 o 
   2 -10  10        4.58        8.22      6.22 o 
   3 -10  10        1.90       -3.95      8.80 o 
   4 -10  10        0.17       -5.51      8.18 o 
   5 -10  10        0.04       -3.04      7.81 o 
   6 -10  10        2.65       12.12      6.53 o 
  -8  -9  10        3.90        5.79      5.69 o 
  -7  -9  10        0.38       -0.17      5.93 o 
  -6  -9  10        4.47        8.50      6.39 o 
  -5  -9  10       18.03       27.20      6.07 o 
  -4  -9  10        8.49        6.98      5.68 o 
  -3  -9  10        9.56       12.95      5.67 o 
  -2  -9  10       14.51       14.16      5.69 o 
  -1  -9  10        4.12       25.93      6.92 o 
   0  -9  10        2.48       12.66      5.57 o 
   1  -9  10       21.39       15.96      6.30 o 
   2  -9  10        0.25       -0.75      9.56 o 
   3  -9  10       19.19       12.02     11.39 o 
   4  -9  10        3.64       -4.29      8.15 o 
   5  -9  10        4.24        8.36      7.77 o 
   6  -9  10        0.55       13.10      6.95 o 
   7  -9  10        0.00        8.64      6.13 o 
  -9  -8  10        0.18       15.55      5.76 o 
  -8  -8  10        0.11       -1.70      5.58 o 
  -7  -8  10        1.83        7.75      4.92 o 
  -6  -8  10        0.01        2.46      5.35 o 
  -5  -8  10       61.55       67.39      5.34 o 
  -4  -8  10        2.11        9.30      5.28 o 
  -3  -8  10        8.99       17.29      5.45 o 
  -2  -8  10       44.01       45.62      5.78 o 
  -1  -8  10       13.21        5.15      5.67 o 
   0  -8  10       48.16       49.65      5.79 o 
   1  -8  10        1.83        2.24      6.05 o 
   2  -8  10        7.92       -0.78      7.63 o 
   3  -8  10        5.13        4.04      8.91 o 
   4  -8  10        1.01        9.12      6.08 o 
   5  -8  10        4.09        6.02      8.78 o 
   6  -8  10        3.20       -2.46      6.17 o 
   7  -8  10        0.41        5.26      7.67 o 
   8  -8  10        2.11       -1.44      6.85 o 
 -10  -7  10        0.14       -0.15      5.83 o 
  -9  -7  10        0.65       11.62      6.02 o 
  -8  -7  10        0.47       10.27      6.67 o 
  -7  -7  10        4.87        6.21      5.26 o 
  -6  -7  10        0.10        7.64      6.11 o 
  -5  -7  10       85.38       94.70      5.44 o 
  -4  -7  10        8.17       19.32      4.98 o 
  -3  -7  10       91.08       96.23     11.23 o 
  -2  -7  10        0.01       10.40      5.66 o 
  -1  -7  10       13.33       20.73      5.76 o 
   0  -7  10       35.54       26.64      5.68 o 
   1  -7  10       19.72       38.34     10.58 o 
   2  -7  10       14.65       15.75      6.43 o 
   3  -7  10        2.00        5.41      7.22 o 
   4  -7  10       15.25       13.05      6.93 o 
   5  -7  10        0.04       -1.79      6.70 o 
   6  -7  10        1.59        3.74      8.85 o 
   7  -7  10        3.65        6.71      7.17 o 
   8  -7  10        0.46        4.19      6.32 o 
   9  -7  10        0.55       12.09     10.84 o 
 -11  -6  10        0.92       11.93      6.99 o 
 -10  -6  10        2.92       -0.36      5.29 o 
  -9  -6  10        0.41        4.27      5.21 o 
  -8  -6  10        6.96       16.50      5.45 o 
  -7  -6  10       19.45       25.65      5.37 o 
  -6  -6  10       38.02       34.62      5.09 o 
  -5  -6  10        6.41       13.10      5.25 o 
  -4  -6  10        0.41       -3.79      5.08 o 
  -3  -6  10        0.48       12.46      6.02 o 
  -2  -6  10        1.10       -5.54      6.54 o 
  -1  -6  10        4.10        8.84      5.79 o 
   0  -6  10        2.29       12.10      6.07 o 
   1  -6  10       41.01       38.79      6.72 o 
   2  -6  10        2.97        8.69      9.57 o 
   3  -6  10        5.54       12.25      6.52 o 
   4  -6  10       12.58       12.81     10.65 o 
   5  -6  10        0.04        5.92      6.68 o 
   6  -6  10        6.38        5.90      6.95 o 
   7  -6  10        0.88        6.49      9.02 o 
   8  -6  10        0.02       10.25      6.62 o 
   9  -6  10        2.88       13.24      5.94 o 
 -11  -5  10        7.47       17.93      5.44 o 
 -10  -5  10        5.25        9.24      5.01 o 
  -9  -5  10       17.89       14.71      5.07 o 
  -8  -5  10        5.13        9.95      5.07 o 
  -7  -5  10       13.08       17.75      5.07 o 
  -6  -5  10       62.82       62.08      5.66 o 
  -5  -5  10        0.01        0.08      5.40 o 
  -4  -5  10        0.32       13.94      5.28 o 
  -3  -5  10       27.39       40.38      5.63 o 
  -2  -5  10        8.54       13.72      5.85 o 
  -1  -5  10      160.55      147.95      6.35 o 
   0  -5  10       18.09       24.52      6.00 o 
   1  -5  10      120.11      109.02      9.79 o 
   2  -5  10        0.77       -7.61      7.61 o 
   3  -5  10       80.24       72.31     10.02 o 
   4  -5  10        1.83        6.08      7.24 o 
   5  -5  10        3.77       16.43      8.67 o 
   6  -5  10        0.33        3.86      6.89 o 
   7  -5  10        0.24       -0.39      7.19 o 
   8  -5  10        0.02        4.32      5.97 o 
   9  -5  10        3.99        1.44      6.49 o 
 -12  -4  10        0.00        3.08      7.21 o 
 -11  -4  10        2.87        4.50      5.04 o 
 -10  -4  10       17.11       26.50      5.33 o 
  -9  -4  10       25.92       26.65      5.88 o 
  -8  -4  10        0.19        6.76      5.25 o 
  -7  -4  10        0.08        6.52      5.44 o 
  -6  -4  10       82.71       74.33      6.07 o 
  -5  -4  10        0.08        3.46      5.06 o 
  -4  -4  10        0.25        2.16      5.94 o 
  -3  -4  10      103.24      101.53      5.69 o 
  -2  -4  10       58.52       49.98      5.63 o 
  -1  -4  10        3.57        3.71      6.28 o 
   0  -4  10       23.34       18.39      6.46 o 
   1  -4  10       59.09       65.19      7.86 o 
   2  -4  10      190.39      156.34     23.43 o 
   3  -4  10       56.31       52.83      7.26 o 
   4  -4  10       14.81        8.53      6.75 o 
   5  -4  10       10.48        3.67      6.79 o 
   6  -4  10        7.39       10.21      7.55 o 
   7  -4  10        3.46        6.22      6.66 o 
   8  -4  10        2.59       -2.10      7.02 o 
   9  -4  10        0.16        4.10      6.82 o 
 -12  -3  10        0.02       -0.10      5.54 o 
 -11  -3  10        0.23        7.51      5.38 o 
 -10  -3  10       27.55       16.50      5.94 o 
  -9  -3  10       28.89       39.05      5.86 o 
  -8  -3  10       10.51       14.55      5.59 o 
  -7  -3  10       15.24       13.33      5.74 o 
  -6  -3  10      186.94      187.04      5.97 o 
  -5  -3  10      538.36      540.93     15.18 o 
  -4  -3  10       99.27       88.79      9.91 o 
  -3  -3  10       10.48       14.24      5.55 o 
  -2  -3  10       12.33       23.21      5.32 o 
  -1  -3  10      231.37      197.14      6.33 o 
   0  -3  10      178.05      197.00     10.81 o 
   1  -3  10      131.87      133.00      9.41 o 
   2  -3  10      340.05      305.68     30.96 o 
   3  -3  10       20.35       28.52      8.86 o 
   4  -3  10        9.79        9.63      8.63 o 
   5  -3  10        0.60       -2.70      7.23 o 
   6  -3  10       25.01       27.06      6.37 o 
   7  -3  10        1.57       -6.90      6.90 o 
   8  -3  10        2.89        1.17      9.57 o 
   9  -3  10        1.21        8.40      6.62 o 
  10  -3  10        0.40       10.33     24.92 o 
 -12  -2  10        0.05       10.81      5.77 o 
 -11  -2  10       16.84       17.05      5.82 o 
 -10  -2  10        0.52        0.75      5.57 o 
  -9  -2  10       19.82       12.37      5.56 o 
  -8  -2  10        1.11       16.20      5.67 o 
  -7  -2  10       48.91       41.30      5.32 o 
  -6  -2  10       82.78       68.38      5.48 o 
  -5  -2  10       71.23       72.28      5.91 o 
  -4  -2  10        1.26       19.69      6.57 o 
  -3  -2  10      201.58      183.33      8.34 o 
  -2  -2  10       57.78       67.25      5.58 o 
  -1  -2  10      153.99      165.03      6.65 o 
   0  -2  10      187.50      197.00     13.41 o 
   1  -2  10      370.56      369.13     26.73 o 
   2  -2  10       22.77       24.78      7.71 o 
   3  -2  10      159.73      111.94     13.76 o 
   4  -2  10       99.76       96.65      7.55 o 
   5  -2  10        1.48        7.10      6.66 o 
   6  -2  10        2.99        6.70      6.92 o 
   7  -2  10        0.30        4.82      8.86 o 
   8  -2  10        3.77       -7.83     10.87 o 
   9  -2  10        7.82       13.08      8.50 o 
  10  -2  10        0.06        9.58     15.44 o 
 -12  -1  10        0.14        5.66      5.59 o 
 -11  -1  10        4.86       12.88      5.51 o 
 -10  -1  10        9.35        4.22      5.37 o 
  -9  -1  10       17.81       14.60      5.73 o 
  -8  -1  10        0.15       -3.60      5.11 o 
  -7  -1  10       46.44       52.74      6.17 o 
  -6  -1  10       47.29       44.81      5.48 o 
  -5  -1  10       16.87       17.30      5.87 o 
  -4  -1  10      587.74      571.58     21.91 o 
  -3  -1  10      168.43      193.98     12.23 o 
  -2  -1  10      649.32      608.48     27.53 o 
  -1  -1  10       53.87       59.11      6.32 o 
   0  -1  10      385.96      326.82     10.01 o 
   1  -1  10      105.71       91.56     10.90 o 
   2  -1  10        0.27       10.32      7.52 o 
   3  -1  10       61.37       67.34     13.04 o 
   4  -1  10       17.84       15.61      8.39 o 
   5  -1  10       27.86       35.55      8.51 o 
   6  -1  10        0.19        8.76      8.34 o 
   7  -1  10        5.25        7.48     10.81 o 
   8  -1  10        2.11       -5.29     14.16 o 
   9  -1  10        3.43        2.19      9.25 o 
 -13   0  10        0.01       11.91      5.64 o 
 -12   0  10        0.86       15.84      5.24 o 
 -11   0  10       10.70       -0.21      5.40 o 
 -10   0  10        5.14       12.61      7.25 o 
  -9   0  10        2.32        7.87      5.67 o 
  -8   0  10       10.69       16.84      5.08 o 
  -7   0  10       31.05       24.12      5.33 o 
  -6   0  10        6.77        1.92      5.45 o 
  -5   0  10      147.41      131.89      6.17 o 
  -4   0  10       23.19       25.73      6.24 o 
  -3   0  10        0.82        3.63      5.83 o 
  -2   0  10       53.29       63.16      6.32 o 
  -1   0  10      393.57      425.12     16.70 o 
   0   0  10      206.71      211.34      7.35 o 
   1   0  10       41.75       41.96      7.37 o 
   2   0  10      499.34      512.03     32.64 o 
   3   0  10       12.39       31.76      9.37 o 
   4   0  10       14.98       28.48      9.15 o 
   5   0  10       76.91       56.13      8.43 o 
   6   0  10       11.20        7.17      8.16 o 
   7   0  10        8.49       16.87      9.02 o 
   8   0  10        4.41       12.37     13.51 o 
   9   0  10        0.16        4.81      9.54 o 
 -13   1  10        0.96        7.75      5.96 o 
 -12   1  10        6.28        2.49      5.75 o 
 -11   1  10        3.18        3.58      6.11 o 
 -10   1  10        0.15        0.60      7.04 o 
  -9   1  10       58.48       59.14      8.66 o 
  -8   1  10       75.24       73.29      9.84 o 
  -7   1  10        9.15       23.71      5.12 o 
  -6   1  10      180.61      190.49      5.91 o 
  -5   1  10        1.00        1.07      5.03 o 
  -4   1  10        0.27       13.27      5.54 o 
  -3   1  10       46.95       51.34      5.87 o 
  -2   1  10        0.10        2.18      6.08 o 
  -1   1  10      183.28      156.78      6.19 o 
   0   1  10       36.81       49.43      6.69 o 
   1   1  10        0.28        2.81      7.74 o 
   2   1  10        2.66       -3.84      7.68 o 
   3   1  10        7.46        9.82      7.34 o 
   4   1  10       13.12       13.98      7.41 o 
   5   1  10       23.52       23.83      8.00 o 
   6   1  10        0.12       10.24      8.04 o 
   7   1  10       39.23       45.34      9.13 o 
   8   1  10        1.45        5.23      7.87 o 
   9   1  10        0.05        2.32      8.62 o 
 -13   2  10        0.60        8.30      5.95 o 
 -12   2  10        0.12       -5.81     10.00 o 
 -11   2  10        3.29        3.30      5.13 o 
 -10   2  10        0.46        1.69      5.21 o 
  -9   2  10        5.03        9.38      4.80 o 
  -8   2  10        0.15        2.23      5.60 o 
  -7   2  10       71.71       80.28      6.10 o 
  -6   2  10       94.68      108.21      5.59 o 
  -5   2  10       28.61       33.59      4.98 o 
  -4   2  10      217.60      214.02      5.89 o 
  -3   2  10       26.71       31.91      6.02 o 
  -2   2  10      272.01      260.65      6.60 o 
  -1   2  10      363.73      348.64     13.44 o 
   0   2  10       74.58       93.58      7.29 o 
   1   2  10      159.23      157.32      7.61 o 
   2   2  10        1.94       18.58      9.21 o 
   3   2  10        2.35        4.21      8.90 o 
   4   2  10      109.15       96.60      9.31 o 
   5   2  10       25.82       28.63      8.89 o 
   6   2  10        2.01       16.76      8.72 o 
   7   2  10       19.93       20.48      7.96 o 
   8   2  10       14.53       13.15     10.45 o 
   9   2  10        0.67       -1.08      8.97 o 
 -13   3  10        0.34       11.95      5.54 o 
 -12   3  10        0.22       11.52      5.38 o 
 -11   3  10        0.67        4.83      5.12 o 
 -10   3  10        5.83        9.11      4.83 o 
  -9   3  10       24.02       41.17      5.86 o 
  -8   3  10       47.08       49.21      4.99 o 
  -7   3  10        5.25       14.80      5.90 o 
  -6   3  10        9.88       20.86      5.07 o 
  -5   3  10        9.84       11.72      4.91 o 
  -4   3  10        2.71        3.43      5.28 o 
  -3   3  10       52.44       64.21      5.58 o 
  -2   3  10      229.10      241.40      8.23 o 
  -1   3  10        0.08        6.97      6.30 o 
   0   3  10       22.09       26.85      6.52 o 
   1   3  10       91.89       87.52      7.81 o 
   2   3  10       22.41       28.74     13.41 o 
   3   3  10       17.85       20.98      6.99 o 
   4   3  10       33.49       35.67      7.70 o 
   5   3  10        0.02        9.41      9.31 o 
   6   3  10        0.00        1.56      8.63 o 
   7   3  10        6.89        9.88      7.89 o 
   8   3  10        0.95        6.60     10.91 o 
 -12   4  10        0.35       -0.15      5.88 o 
 -11   4  10       19.07       17.75      5.98 o 
 -10   4  10       13.58       16.68      4.79 o 
  -9   4  10       13.02       29.43      4.87 o 
  -8   4  10       22.99       18.81      4.70 o 
  -7   4  10       32.93       44.83      5.52 o 
  -6   4  10      138.78      123.92      9.08 o 
  -5   4  10      108.60      119.54      6.72 o 
  -4   4  10      339.70      312.36      9.92 o 
  -3   4  10       11.07       14.45      5.02 o 
  -2   4  10       19.77       24.75      5.52 o 
  -1   4  10       67.33       69.86      6.38 o 
   0   4  10      131.26      125.70     10.56 o 
   1   4  10       37.50       46.80      8.01 o 
   2   4  10        0.25        3.70      7.01 o 
   3   4  10       55.10       60.88      8.85 o 
   4   4  10        8.11       14.77      8.49 o 
   5   4  10        7.49       10.98      8.65 o 
   6   4  10        7.45       13.41      8.50 o 
   7   4  10        2.70        2.25      8.25 o 
   8   4  10        2.02        6.08     10.92 o 
 -12   5  10        4.86       16.71      6.60 o 
 -11   5  10       16.68       22.39      9.63 o 
 -10   5  10        1.26        9.41      5.92 o 
  -9   5  10        2.81        4.09      5.41 o 
  -8   5  10        1.04       13.91      5.52 o 
  -7   5  10        4.04        5.09      5.48 o 
  -6   5  10      100.77      102.14     10.57 o 
  -5   5  10       58.23       54.45      5.60 o 
  -4   5  10        6.41        3.44      5.44 o 
  -3   5  10       88.39       87.71      5.61 o 
  -2   5  10        2.72        3.33      5.28 o 
  -1   5  10       34.51       35.80      5.44 o 
   0   5  10       46.14       45.73      5.77 o 
   1   5  10        1.00        4.28      6.45 o 
   2   5  10       26.22       21.10      6.39 o 
   3   5  10        3.55        7.94      7.14 o 
   4   5  10        2.89        5.34     10.65 o 
   5   5  10        0.64        7.72      8.71 o 
   6   5  10        3.05        4.23      7.83 o 
   7   5  10        4.55        8.27      8.57 o 
   8   5  10        0.58        4.83     19.27 o 
 -12   6  10        0.06        2.74      5.91 o 
 -11   6  10        0.80        4.62      5.76 o 
 -10   6  10        2.04        6.31      5.66 o 
  -9   6  10        0.15        3.93      5.23 o 
  -8   6  10        1.32       -1.63      5.16 o 
  -7   6  10        0.00        5.90      5.41 o 
  -6   6  10        9.57       11.91      6.80 o 
  -5   6  10       79.97       89.58      5.91 o 
  -4   6  10        0.53        2.83      4.96 o 
  -3   6  10      148.64      146.91      5.45 o 
  -2   6  10      124.73      133.52      5.77 o 
  -1   6  10       69.85       69.86      5.60 o 
   0   6  10       45.57       38.11      6.16 o 
   1   6  10       33.77       29.69      6.66 o 
   2   6  10        0.44       -1.13      7.16 o 
   3   6  10        4.61       11.96      7.38 o 
   4   6  10        0.09        2.33      8.32 o 
   5   6  10        7.54       13.12      9.33 o 
   6   6  10        1.84       -1.51      8.04 o 
   7   6  10        1.55        4.69      9.23 o 
 -11   7  10        0.82       -2.47      5.74 o 
 -10   7  10        8.57       13.91      6.25 o 
  -9   7  10        0.18        0.88      5.27 o 
  -8   7  10        0.65        3.53      5.44 o 
  -7   7  10        0.01        6.85      5.62 o 
  -6   7  10        2.25        3.61      7.03 o 
  -5   7  10       31.05       31.37      5.45 o 
  -4   7  10       15.49       16.41      5.17 o 
  -3   7  10        0.59        2.40      5.21 o 
  -2   7  10       27.48       28.14      5.20 o 
  -1   7  10        3.97        6.67      5.78 o 
   0   7  10       10.40       16.26      5.82 o 
   1   7  10        2.49        6.68      5.78 o 
   2   7  10       11.16       17.67      8.39 o 
   3   7  10       10.61       18.33      7.56 o 
   4   7  10        4.51        8.06     10.03 o 
   5   7  10        0.22       -5.12      9.64 o 
   6   7  10        2.68        5.61     11.82 o 
 -11   8  10        0.90        7.72      6.34 o 
 -10   8  10        4.83       11.76      6.02 o 
  -9   8  10        4.93        0.26      5.79 o 
  -8   8  10        8.50        0.95      5.61 o 
  -7   8  10        0.17       -4.73      4.73 o 
  -6   8  10        4.81        7.26      4.80 o 
  -5   8  10        0.01       11.89      5.12 o 
  -4   8  10        1.44        7.97      5.45 o 
  -3   8  10        4.43        4.22      4.78 o 
  -2   8  10        0.19       10.15      5.72 o 
  -1   8  10       11.02        8.68      5.38 o 
   0   8  10       71.97       74.55      5.89 o 
   1   8  10       19.72       21.57      6.07 o 
   2   8  10        4.95        9.06      6.56 o 
   3   8  10        0.89        5.66      7.63 o 
   4   8  10        4.28        2.11      9.63 o 
   5   8  10        8.32        9.74     11.13 o 
 -10   9  10       16.92        5.46      5.93 o 
  -9   9  10        0.03        4.69      5.43 o 
  -8   9  10        0.16        3.48      5.03 o 
  -7   9  10       15.67       15.16      5.00 o 
  -6   9  10        0.10        5.42      4.90 o 
  -5   9  10       16.00       25.99      5.15 o 
  -4   9  10        3.83        7.33      5.09 o 
  -3   9  10       24.79       34.18      4.92 o 
  -2   9  10       13.75        8.79      5.34 o 
  -1   9  10        1.25        2.79      5.04 o 
   0   9  10        2.21        8.39      6.61 o 
   1   9  10        9.21       19.06      5.82 o 
   2   9  10        9.75       13.19      7.13 o 
   3   9  10        0.03       13.21      8.30 o 
   4   9  10        4.76        7.68     10.63 o 
  -9  10  10        3.25        9.05      5.63 o 
  -8  10  10        0.89        7.26      5.01 o 
  -7  10  10        6.70        3.63      5.48 o 
  -6  10  10       13.46       16.44      5.08 o 
  -5  10  10        1.63       13.92      4.99 o 
  -4  10  10        2.97        5.12      6.24 o 
  -3  10  10        4.23        9.56      5.27 o 
  -2  10  10       31.68       27.39      7.23 o 
  -1  10  10        6.05       14.20      6.05 o 
   0  10  10        9.08        9.66      5.68 o 
   1  10  10        1.41        3.53      6.07 o 
   2  10  10        0.06        3.05      7.04 o 
   3  10  10       13.51       11.92     11.23 o 
  -7  11  10        1.88        6.54      6.48 o 
  -6  11  10        0.08        5.71      5.17 o 
  -5  11  10        0.32        4.94      5.48 o 
  -4  11  10        5.26        8.29      6.44 o 
  -3  11  10        0.01        4.28      5.90 o 
  -2  11  10       23.25       25.55      5.61 o 
  -1  11  10        0.56        4.46      5.61 o 
   0  11  10       20.89       18.26      5.91 o 
   1  11  10        2.63        2.86      6.51 o 
  -4  12  10       23.15       17.27      9.76 o 
  -3  12  10        0.16        4.51      5.57 o 
  -4 -11  11        1.31        7.53      6.25 o 
  -3 -11  11        0.01        1.21      5.75 o 
  -2 -11  11        8.79        7.73      6.01 o 
  -1 -11  11        9.42        8.77      6.01 o 
   0 -11  11        0.01       16.04     10.06 o 
   1 -11  11        5.92       12.09      7.46 o 
   2 -11  11        1.10        3.52     14.60 o 
   3 -11  11        1.39        0.66      9.08 o 
  -6 -10  11        8.98       15.95      6.12 o 
  -5 -10  11        0.01       10.72      5.86 o 
  -4 -10  11        4.08       -2.44      6.23 o 
  -3 -10  11        0.21        8.20      6.15 o 
  -2 -10  11        8.42       16.04      5.80 o 
  -1 -10  11        1.45        5.67      5.78 o 
   0 -10  11        0.78        5.22      6.57 o 
   1 -10  11        0.13        7.35      7.78 o 
   2 -10  11        0.02       -4.75      6.49 o 
   3 -10  11        0.08        3.70      6.78 o 
   4 -10  11        0.40        3.69      9.80 o 
   5 -10  11        1.56        8.81      7.19 o 
  -7  -9  11        1.94        5.31      5.77 o 
  -6  -9  11        0.55        9.58      8.98 o 
  -5  -9  11       24.00       32.46      6.31 o 
  -4  -9  11       10.22       24.60      6.18 o 
  -3  -9  11        7.26       11.62      7.20 o 
  -2  -9  11        2.60       10.32      6.12 o 
  -1  -9  11        0.70       -7.15      7.38 o 
   0  -9  11       36.17       42.17      6.66 o 
   1  -9  11        0.06       15.34      9.98 o 
   2  -9  11       13.76        5.93      6.89 o 
   3  -9  11        2.06        1.88      7.18 o 
   4  -9  11        0.07       -5.34      7.37 o 
   5  -9  11        2.24        1.79     14.68 o 
   6  -9  11        3.66       10.34      9.46 o 
  -8  -8  11        6.75        3.57      5.68 o 
  -7  -8  11        0.59       -1.32      5.19 o 
  -6  -8  11       14.33       24.52      8.31 o 
  -5  -8  11       11.40       11.44      5.76 o 
  -4  -8  11        1.28        7.55      5.56 o 
  -3  -8  11        0.18       13.34      6.24 o 
  -2  -8  11        0.05       12.48      6.84 o 
  -1  -8  11       29.17       20.41      5.74 o 
   0  -8  11        0.05       13.73      8.07 o 
   1  -8  11        5.36        4.33      9.26 o 
   2  -8  11       12.19       30.82      6.66 o 
   3  -8  11        0.25        4.84      6.29 o 
   4  -8  11        8.31        3.63      6.48 o 
   5  -8  11        0.08        1.36      6.77 o 
   6  -8  11        0.79        8.36      9.40 o 
   7  -8  11        0.75       -0.51      8.46 o 
  -9  -7  11        2.66        5.78      6.21 o 
  -8  -7  11        8.91        3.88      5.39 o 
  -7  -7  11        6.49       10.72      5.19 o 
  -6  -7  11       12.84       11.67      5.11 o 
  -5  -7  11        5.80       16.47      5.08 o 
  -4  -7  11       57.47       57.68      5.37 o 
  -3  -7  11        1.04        2.96      5.89 o 
  -2  -7  11       52.07       56.43      5.82 o 
  -1  -7  11        1.82        3.11      5.71 o 
   0  -7  11        0.90        7.43      6.19 o 
   1  -7  11       48.48       51.85     10.81 o 
   2  -7  11        4.76        5.16      6.80 o 
   3  -7  11        4.56       -5.07      9.41 o 
   4  -7  11       24.03        9.20      6.85 o 
   5  -7  11        0.53        5.83      6.63 o 
   6  -7  11        0.11        9.66     10.52 o 
   7  -7  11        1.52       23.20      6.95 o 
 -10  -6  11        7.10        3.73      5.61 o 
  -9  -6  11        2.28        0.86      5.39 o 
  -8  -6  11       28.67       26.12      5.25 o 
  -7  -6  11        0.98        8.34      5.30 o 
  -6  -6  11        2.70        8.20      7.54 o 
  -5  -6  11        5.91        6.18      5.05 o 
  -4  -6  11       10.92       17.39      5.51 o 
  -3  -6  11       79.60       77.00      7.22 o 
  -1  -6  11       10.62       14.72      6.30 o 
   0  -6  11       31.09       27.59      9.79 o 
   1  -6  11        9.72        9.05      6.54 o 
   2  -6  11        5.03       13.09      6.51 o 
   3  -6  11       10.21       10.87      7.76 o 
   4  -6  11        0.11        3.39     10.53 o 
   5  -6  11        7.89        2.88      7.46 o 
   6  -6  11        0.13       -2.79      6.79 o 
   7  -6  11        1.75       13.68     10.84 o 
   8  -6  11        0.11        8.88      6.76 o 
 -10  -5  11        3.17        4.77      5.39 o 
  -9  -5  11        0.34        7.90      5.10 o 
  -8  -5  11        7.05        3.97      5.25 o 
  -7  -5  11       56.35       63.87      5.10 o 
  -6  -5  11        1.48        4.45      6.38 o 
  -5  -5  11        1.99        5.79      4.95 o 
  -4  -5  11        0.02        5.55      5.50 o 
  -3  -5  11        1.31        3.44      5.44 o 
  -2  -5  11       11.24       11.19      6.60 o 
  -1  -5  11       30.88       35.90      5.79 o 
   0  -5  11       19.66       17.71      6.45 o 
   1  -5  11       23.44       26.48     10.06 o 
   2  -5  11       11.83        9.59      9.05 o 
   3  -5  11        2.11       -6.70      6.70 o 
   4  -5  11        0.95       11.31     10.02 o 
   5  -5  11        2.20       10.86      6.61 o 
   6  -5  11        0.39        4.36      6.91 o 
   7  -5  11        1.27        1.08      7.79 o 
   8  -5  11        0.00        5.74      6.72 o 
 -11  -4  11        1.80        4.67      5.66 o 
 -10  -4  11        4.86        2.44      5.33 o 
  -9  -4  11       20.66       19.59      4.96 o 
  -8  -4  11       17.23       13.28      5.17 o 
  -7  -4  11       11.66       14.26      4.91 o 
  -6  -4  11        3.38        2.43      4.75 o 
  -5  -4  11        1.61        5.06      4.96 o 
  -4  -4  11       38.06       39.41      5.23 o 
  -3  -4  11      130.76      117.52      5.40 o 
  -2  -4  11        0.00        4.69      5.17 o 
  -1  -4  11       82.67       96.94      6.05 o 
   0  -4  11       12.57       12.37      7.78 o 
   1  -4  11        4.78       10.07     10.67 o 
   2  -4  11       19.26       22.52      7.10 o 
   3  -4  11       12.26        0.46      7.54 o 
   4  -4  11        4.14        3.85      7.14 o 
   5  -4  11        7.91        3.91      6.63 o 
   6  -4  11        1.71        6.09      8.15 o 
   7  -4  11        0.17       -0.47      7.25 o 
   8  -4  11        0.53       -3.95      9.09 o 
 -11  -3  11       16.88        5.00      6.09 o 
 -10  -3  11        3.13        6.53      5.76 o 
  -9  -3  11        2.95        9.39      6.62 o 
  -8  -3  11       34.37       42.68      5.63 o 
  -7  -3  11       20.79       20.16      5.64 o 
  -6  -3  11       25.15       19.73      5.40 o 
  -5  -3  11        0.39        2.74      6.94 o 
  -4  -3  11        0.25       -2.96      5.67 o 
  -3  -3  11       13.36        8.98      5.18 o 
  -2  -3  11        0.50       13.94      5.53 o 
  -1  -3  11        5.83        2.65      5.60 o 
   0  -3  11       50.19       50.47      6.56 o 
   1  -3  11       39.93       33.04      7.40 o 
   2  -3  11       28.56       30.17      7.44 o 
   3  -3  11       43.14       44.32      8.34 o 
   4  -3  11        4.52        9.08      6.74 o 
   5  -3  11        0.02        5.55      8.39 o 
   6  -3  11        3.86        3.23      6.92 o 
   7  -3  11        2.38        5.65      7.33 o 
   8  -3  11        0.13        3.23     11.94 o 
   9  -3  11        0.29       14.34     15.09 o 
 -12  -2  11        0.01        7.47      5.73 o 
 -11  -2  11        2.46        4.29      5.58 o 
 -10  -2  11        3.72       14.97      5.54 o 
  -9  -2  11       14.73       39.10      6.19 o 
  -8  -2  11        0.66        8.13      5.24 o 
  -7  -2  11        2.20        1.56      7.27 o 
  -6  -2  11        4.71       16.84      5.64 o 
  -5  -2  11       79.14       62.79      5.63 o 
  -4  -2  11      406.53      406.48     13.90 o 
  -3  -2  11      110.97      111.17      6.25 o 
  -2  -2  11      229.93      210.92      5.95 o 
  -1  -2  11        6.13       13.55      5.75 o 
   0  -2  11      178.86      158.51      7.47 o 
   1  -2  11       15.01       10.19      7.26 o 
   2  -2  11        2.82       11.42      7.10 o 
   3  -2  11        1.07        3.77      6.57 o 
   4  -2  11       16.90       17.95      7.39 o 
   5  -2  11        0.34        4.09      7.42 o 
   6  -2  11        3.65        2.14      8.04 o 
   7  -2  11        2.34        2.95      8.05 o 
   8  -2  11        0.67       -8.44     14.55 o 
   9  -2  11        0.69        5.01      8.22 o 
 -12  -1  11        0.04        0.68      5.59 o 
 -11  -1  11        5.97        9.06      5.39 o 
 -10  -1  11       17.71       25.13      5.63 o 
  -9  -1  11        4.09        9.46      5.46 o 
  -8  -1  11        9.48       11.75      7.44 o 
  -7  -1  11       20.08       22.34      5.25 o 
  -6  -1  11        4.75       12.79      5.47 o 
  -5  -1  11       67.17       69.83      6.41 o 
  -4  -1  11      138.46      129.38      9.29 o 
  -3  -1  11        8.24        5.78      7.60 o 
  -2  -1  11        2.27        5.08      6.59 o 
  -1  -1  11        0.39        4.63      5.72 o 
   0  -1  11        4.18       12.78      6.90 o 
   1  -1  11       43.61       29.17      7.17 o 
   2  -1  11       18.99       29.72      6.47 o 
   3  -1  11        9.83       15.01      7.49 o 
   4  -1  11       16.51       20.17      8.10 o 
   5  -1  11       14.18       18.58      8.71 o 
   6  -1  11        2.18        7.73      7.86 o 
   7  -1  11        3.60       -8.65      8.65 o 
   8  -1  11        0.97        3.18      9.57 o 
   9  -1  11        0.18        4.43     15.09 o 
 -12   0  11        4.99        6.29      5.59 o 
 -11   0  11        1.52        4.93      5.50 o 
 -10   0  11        4.59        3.01      5.99 o 
  -9   0  11        1.23        0.10      5.26 o 
  -8   0  11        1.47       -4.11      5.65 o 
  -7   0  11       18.74       12.99      6.20 o 
  -6   0  11      157.46      131.27      5.78 o 
  -5   0  11       94.65       92.80      6.64 o 
  -4   0  11      476.32      449.41     13.39 o 
  -3   0  11      531.72      488.77     12.22 o 
  -2   0  11        3.04        4.35      6.33 o 
  -1   0  11      212.75      221.82      7.60 o 
   0   0  11       37.19       30.60      6.62 o 
   1   0  11        1.54        7.13      6.97 o 
   2   0  11        0.57        4.99      7.31 o 
   3   0  11        0.01        5.31      7.26 o 
   4   0  11       34.15       35.23      8.31 o 
   5   0  11        1.74       14.88      8.10 o 
   6   0  11        4.29       13.82      8.05 o 
   7   0  11        3.31        7.58      9.08 o 
   8   0  11        0.33        2.26      8.33 o 
 -12   1  11        0.66       14.60      5.74 o 
 -11   1  11        2.69        8.58      6.68 o 
 -10   1  11        4.25        0.10      5.89 o 
  -9   1  11        1.53        3.67      5.12 o 
  -8   1  11       40.21       57.73      7.17 o 
  -7   1  11       15.88       11.04      5.30 o 
  -6   1  11        0.54        4.47      5.20 o 
  -5   1  11       98.26       81.04      5.22 o 
  -4   1  11        0.63       -1.83      5.26 o 
  -3   1  11       65.50       73.28      5.97 o 
  -2   1  11        0.30        1.03      5.83 o 
  -1   1  11        9.87        8.49      5.88 o 
   0   1  11       76.33       71.07      6.47 o 
   1   1  11        0.15       -2.15      8.20 o 
   2   1  11        3.88       -2.64      7.11 o 
   3   1  11       52.49       50.83      7.60 o 
   4   1  11       97.90       79.17      8.41 o 
   5   1  11       15.30       17.83      8.92 o 
   6   1  11        3.93        2.54      8.94 o 
   7   1  11       18.95       21.31      9.22 o 
   8   1  11        0.14        6.41      9.41 o 
 -12   2  11        9.76       11.78      8.65 o 
 -11   2  11        0.19       -5.43      5.43 o 
 -10   2  11       20.57       27.27      5.11 o 
  -9   2  11        9.89        6.79      4.91 o 
  -8   2  11       15.40        8.09      5.54 o 
  -7   2  11        0.43       13.71      4.78 o 
  -6   2  11       31.42       28.43      5.09 o 
  -5   2  11      131.73      106.00      5.12 o 
  -4   2  11       93.90       91.09      6.00 o 
  -3   2  11      150.77      147.52      6.10 o 
  -2   2  11       14.64       14.08      5.15 o 
  -1   2  11       77.14       65.12      5.73 o 
   0   2  11       31.54       27.61      7.14 o 
   1   2  11       28.33       17.30      6.94 o 
   2   2  11       16.50       17.62      7.94 o 
   3   2  11        0.45       -1.41      7.06 o 
   4   2  11        8.93       12.47      7.37 o 
   5   2  11       61.78       60.91      9.25 o 
   6   2  11        1.27        6.32      9.20 o 
   7   2  11        1.81       12.98     11.39 o 
   8   2  11        0.53       -0.77      9.40 o 
 -12   3  11        0.06       -0.82      5.87 o 
 -11   3  11        4.91        8.94      5.05 o 
 -10   3  11        7.62        8.52      5.37 o 
  -9   3  11       15.72       14.55      4.91 o 
  -8   3  11        0.89        4.70      4.64 o 
  -7   3  11        4.59        8.86      4.78 o 
  -6   3  11        9.93        9.41      5.81 o 
  -5   3  11      198.27      206.02      6.78 o 
  -4   3  11        1.11        3.65      5.45 o 
  -3   3  11      108.11      110.17      8.76 o 
  -2   3  11        8.60        8.54      6.32 o 
  -1   3  11       26.70       28.26      6.22 o 
   0   3  11        6.75        9.23      6.24 o 
   1   3  11       15.58       16.06      6.77 o 
   2   3  11       34.70       36.55      8.02 o 
   3   3  11        4.57        8.19      6.86 o 
   4   3  11        4.06       15.73      7.77 o 
   5   3  11        4.17       13.33      8.59 o 
   6   3  11        3.33        9.59      9.42 o 
   7   3  11        3.81        8.51     10.44 o 
   8   3  11        5.55       -2.90     15.34 o 
 -12   4  11        5.97        6.97      6.49 o 
 -11   4  11       26.87       21.11      6.41 o 
 -10   4  11       13.63       10.97      6.77 o 
  -9   4  11        0.41        1.94      5.69 o 
  -8   4  11        5.02       10.30      4.94 o 
  -7   4  11       29.59       27.80      4.73 o 
  -6   4  11        6.18       14.96      5.41 o 
  -5   4  11        4.80       12.74      5.59 o 
  -4   4  11       16.22       29.86      6.38 o 
  -3   4  11       52.19       58.19      5.95 o 
  -2   4  11       18.11       17.39      5.85 o 
  -1   4  11        6.92        2.73      5.61 o 
   0   4  11        5.46        6.13      6.06 o 
   1   4  11       13.27       12.92      7.72 o 
   2   4  11        6.26       12.91      6.58 o 
   3   4  11       14.39       26.89      7.50 o 
   4   4  11        2.52       12.71      8.64 o 
   5   4  11       13.58       29.75      8.84 o 
   6   4  11        0.48        7.07      9.00 o 
   7   4  11        0.72        7.76     10.49 o 
 -12   5  11        1.38       14.69     10.90 o 
 -11   5  11        0.71       -0.25      5.93 o 
 -10   5  11        0.16       14.32      6.13 o 
  -9   5  11        1.66        6.96      5.55 o 
  -8   5  11        2.00        0.75      5.34 o 
  -7   5  11        8.14        6.67      5.48 o 
  -6   5  11       11.78       17.14      5.56 o 
  -5   5  11       34.50       44.87      6.11 o 
  -4   5  11        1.04       12.02      5.44 o 
  -3   5  11        1.43       11.12      5.62 o 
  -2   5  11        0.07        9.10      5.66 o 
  -1   5  11       17.04       14.03      5.77 o 
   0   5  11        0.60       -0.75      6.19 o 
   1   5  11       52.85       43.83      6.55 o 
   2   5  11       62.93       51.34      7.52 o 
   3   5  11       72.83       73.73      9.06 o 
   4   5  11        3.48        2.74      9.16 o 
   5   5  11        0.00        9.31      9.20 o 
   6   5  11        4.49        7.79      9.68 o 
   7   5  11        1.31        6.04     16.48 o 
 -11   6  11        0.23       -0.24      6.23 o 
 -10   6  11        0.81       10.96      6.37 o 
  -9   6  11        2.94        9.06     10.31 o 
  -8   6  11        1.14        3.80      5.68 o 
  -7   6  11       18.32       22.12      6.62 o 
  -6   6  11        0.08       11.91      6.24 o 
  -5   6  11        4.51        6.35      4.65 o 
  -4   6  11       30.32       37.38      7.56 o 
  -3   6  11       32.36       24.42      5.62 o 
  -2   6  11       15.43       13.76      5.86 o 
  -1   6  11        8.61       12.30      5.81 o 
   0   6  11        0.11       12.76      6.82 o 
   1   6  11       11.30       10.93      7.26 o 
   2   6  11       13.61       12.67      7.56 o 
   3   6  11        1.54        7.42      8.72 o 
   4   6  11        1.10        0.79      8.97 o 
   5   6  11        0.48        3.41      9.61 o 
   6   6  11        0.69        2.34     10.67 o 
 -11   7  11        0.01        3.70      6.19 o 
 -10   7  11        7.78       -1.91      6.61 o 
  -9   7  11        0.75       15.71     10.39 o 
  -8   7  11        1.42        0.06      5.65 o 
  -7   7  11       26.00       26.96      6.83 o 
  -6   7  11        4.14        8.55      5.46 o 
  -5   7  11       15.38       13.82      4.76 o 
  -4   7  11        2.84        7.65      5.26 o 
  -3   7  11        5.10        8.68      6.15 o 
  -2   7  11        2.65        6.20      5.14 o 
  -1   7  11        9.77       11.70      6.27 o 
   0   7  11       23.30       30.15      6.41 o 
   1   7  11       88.89       97.08      7.67 o 
   2   7  11        5.61       16.57      7.64 o 
   3   7  11        2.35        4.55      7.65 o 
   4   7  11        9.16        8.80      9.82 o 
   5   7  11        0.27        2.63      9.69 o 
 -10   8  11        5.55        1.88      5.98 o 
  -9   8  11        7.95        4.23      5.52 o 
  -8   8  11        7.99        5.86      5.67 o 
  -7   8  11        0.05       -4.78      4.78 o 
  -6   8  11        8.39       13.86      4.81 o 
  -5   8  11        2.47       14.60      5.60 o 
  -4   8  11       47.12       34.20      5.70 o 
  -3   8  11        2.85        8.27      5.31 o 
  -2   8  11       16.63       12.61      5.40 o 
  -1   8  11        3.72        2.66      6.16 o 
   0   8  11        0.17        4.77      6.32 o 
   1   8  11        4.79       -0.81      6.61 o 
   2   8  11        0.15       -0.33      7.59 o 
   3   8  11        0.23        0.94      7.80 o 
   4   8  11        6.90        9.89      9.74 o 
  -9   9  11        1.22       -2.14      5.45 o 
  -8   9  11        8.24        5.46      5.53 o 
  -7   9  11        0.03        3.51      5.09 o 
  -6   9  11        5.24        5.73      5.16 o 
  -5   9  11        6.10       11.56      5.13 o 
  -4   9  11        7.40        4.50      5.20 o 
  -3   9  11        0.45        6.23      5.79 o 
  -2   9  11       42.65       40.90      6.13 o 
  -1   9  11        0.05        3.94      5.87 o 
   0   9  11       19.75       15.09      5.62 o 
   1   9  11        0.21        6.13      7.10 o 
   2   9  11        4.57        6.50      7.27 o 
   3   9  11        9.99        4.44      8.60 o 
  -7  10  11        0.81        8.68      5.07 o 
  -6  10  11        9.30        5.19      5.04 o 
  -5  10  11        4.73        1.15      5.24 o 
  -4  10  11        1.19        8.32      5.60 o 
  -3  10  11       14.88       13.72      5.63 o 
  -2  10  11        5.95       12.45      6.33 o 
  -1  10  11        3.91        4.80      6.16 o 
   0  10  11        7.36       13.26      5.90 o 
   1  10  11        8.19       16.39      7.22 o 
  -5  11  11       23.46       19.95      5.52 o 
  -4  11  11        4.88        8.89      5.73 o 
  -3  11  11        8.34        7.35      5.61 o 
  -2  11  11        0.09       -2.23      6.33 o 
  -4 -10  12        2.37       19.15      6.06 o 
  -3 -10  12       15.45       28.04     10.44 o 
  -2 -10  12        0.75       10.51      6.18 o 
  -1 -10  12        3.29        6.76      6.15 o 
   0 -10  12        9.83       10.02      7.08 o 
   1 -10  12        0.68       13.91     15.14 o 
   2 -10  12       14.08       -2.52      6.73 o 
   3 -10  12        0.00        6.59      9.27 o 
  -6  -9  12        6.97        7.90      8.34 o 
  -5  -9  12        1.07       19.23      6.74 o 
  -4  -9  12       14.09       21.55      5.83 o 
  -3  -9  12        8.09        7.15      8.44 o 
  -2  -9  12        3.36       -0.59      5.75 o 
  -1  -9  12       11.11       23.72      5.91 o 
   0  -9  12        1.08       13.06      6.59 o 
   1  -9  12        0.15        0.01      6.93 o 
   2  -9  12        1.47        2.10      6.48 o 
   3  -9  12        0.26       12.37      7.34 o 
   4  -9  12        3.10       -2.46      7.25 o 
   5  -9  12        0.30        0.97     13.62 o 
  -7  -8  12        2.50        7.28      5.65 o 
  -6  -8  12        4.32        7.85      5.24 o 
  -5  -8  12        5.24        6.14      5.69 o 
  -4  -8  12       16.14       17.40      5.89 o 
  -3  -8  12        2.45        1.33      5.99 o 
  -2  -8  12       23.36       25.41      8.18 o 
  -1  -8  12        1.46        9.35      6.71 o 
   0  -8  12       11.86        4.22      7.57 o 
   1  -8  12       10.06       15.80      6.30 o 
   2  -8  12        0.13        0.22      7.19 o 
   3  -8  12       19.61       21.92      9.55 o 
   4  -8  12        4.34       12.30      7.14 o 
   5  -8  12        5.35        3.06      7.23 o 
  -8  -7  12        4.22        7.03      6.14 o 
  -7  -7  12        0.45        1.25      5.20 o 
  -6  -7  12        2.61        5.70      9.16 o 
  -5  -7  12        8.40       10.02      5.50 o 
  -4  -7  12        0.21        7.03      5.82 o 
  -3  -7  12       12.85       20.71      5.91 o 
  -2  -7  12       16.78       17.62      6.46 o 
  -1  -7  12        0.06        6.24      6.40 o 
   0  -7  12        3.37       13.93      6.63 o 
   1  -7  12        0.42       -6.23      6.23 o 
   2  -7  12        7.93        8.64      6.34 o 
   3  -7  12        3.67        2.14      6.78 o 
   4  -7  12        2.74       10.41      7.56 o 
   5  -7  12        0.53        4.48      7.74 o 
   6  -7  12        0.05        5.23      7.75 o 
  -9  -6  12        7.79        7.15      5.44 o 
  -8  -6  12        0.43       16.82      5.19 o 
  -7  -6  12        0.40       -4.98      4.98 o 
  -6  -6  12       38.59       37.98      5.47 o 
  -5  -6  12       41.81       45.32      5.51 o 
  -4  -6  12       12.38       13.22      5.19 o 
  -3  -6  12       48.25       39.13      5.73 o 
  -2  -6  12        1.46       13.13      5.60 o 
  -1  -6  12       44.95       47.64      8.03 o 
   0  -6  12        4.67        9.67      6.21 o 
   1  -6  12        0.84        8.08     11.74 o 
   2  -6  12       18.57       20.28      6.83 o 
   3  -6  12       19.88       15.41     10.46 o 
   4  -6  12        2.63       -0.21      7.24 o 
   5  -6  12        0.00        6.44     10.23 o 
   6  -6  12        0.00        0.55      9.85 o 
   7  -6  12        0.08       -0.87      9.53 o 
 -10  -5  12        0.79       10.96      7.77 o 
  -9  -5  12        0.94        7.36      5.16 o 
  -8  -5  12        7.65       12.78      5.38 o 
  -7  -5  12        6.16       11.84      5.05 o 
  -6  -5  12        0.01        3.67      5.19 o 
  -5  -5  12        0.01        0.81      4.99 o 
  -4  -5  12       11.51       10.23      5.21 o 
  -3  -5  12       16.84       22.10      5.29 o 
  -2  -5  12        0.33       14.07      6.55 o 
  -1  -5  12       11.75       19.71      6.30 o 
   0  -5  12       22.30       25.84      7.52 o 
   1  -5  12        5.60       13.50      6.54 o 
   2  -5  12        2.35        5.30      6.58 o 
   3  -5  12        0.60        3.70      7.66 o 
   4  -5  12        0.75       -4.28      6.85 o 
   5  -5  12        1.67        7.52      8.93 o 
   6  -5  12        2.59        8.69     10.51 o 
   7  -5  12        1.16        0.98      6.57 o 
 -10  -4  12        0.38        5.13      5.20 o 
  -9  -4  12       10.84       13.11      5.02 o 
  -8  -4  12        1.22       14.97      5.46 o 
  -7  -4  12        9.32       16.14      6.22 o 
  -6  -4  12       10.37       15.07      4.83 o 
  -5  -4  12       46.31       38.84      5.34 o 
  -4  -4  12       58.34       58.80      5.09 o 
  -3  -4  12       10.44        7.43      5.22 o 
  -2  -4  12        0.52        7.62      5.39 o 
  -1  -4  12       18.80       28.16      9.09 o 
   0  -4  12       20.49       25.80      6.41 o 
   1  -4  12       10.70       15.66      9.19 o 
   2  -4  12        0.18        1.74      7.11 o 
   3  -4  12        3.33       10.27      7.32 o 
   4  -4  12        3.13       14.13      7.39 o 
   5  -4  12        2.16        4.29      7.48 o 
   6  -4  12        0.14        0.55      6.88 o 
   7  -4  12        2.42        6.73      7.36 o 
 -11  -3  12        0.01        5.72      7.56 o 
 -10  -3  12        2.90       -5.64      5.64 o 
  -9  -3  12        1.35        2.01      6.39 o 
  -8  -3  12        4.32       10.42      8.68 o 
  -7  -3  12       28.62       33.08      5.98 o 
  -6  -3  12       14.63       22.31      5.18 o 
  -5  -3  12        0.16        0.70      5.97 o 
  -4  -3  12       23.42       26.52      5.02 o 
  -3  -3  12        0.72        5.38      5.41 o 
  -2  -3  12       28.10       14.41      5.34 o 
  -1  -3  12       13.23       20.58      6.05 o 
   0  -3  12        9.47       10.33      7.45 o 
   1  -3  12        1.22        6.57      7.36 o 
   2  -3  12        1.17        8.61      7.26 o 
   3  -3  12       17.36       13.55      6.99 o 
   4  -3  12        0.42        2.57      6.75 o 
   5  -3  12        0.22       12.39      6.94 o 
   6  -3  12        2.85        3.54      7.01 o 
   7  -3  12        0.64        8.05      8.07 o 
 -11  -2  12        2.20        7.72      5.84 o 
 -10  -2  12        0.15        3.73      7.24 o 
  -9  -2  12        3.74       16.12      5.71 o 
  -8  -2  12       20.27       19.78      5.83 o 
  -7  -2  12        5.11       19.00      7.70 o 
  -6  -2  12        6.70       11.59      5.45 o 
  -5  -2  12       20.29       27.39      5.40 o 
  -4  -2  12        1.08       11.34      5.93 o 
  -3  -2  12       68.10       59.94      5.71 o 
  -2  -2  12       75.92       76.54      5.78 o 
  -1  -2  12        2.19       -0.59      5.95 o 
   0  -2  12        2.44        2.63      6.45 o 
   1  -2  12        5.98       12.45      7.15 o 
   2  -2  12       11.89       15.66      6.63 o 
   3  -2  12       14.98        7.03      7.56 o 
   4  -2  12       16.85       42.06     11.95 o 
   5  -2  12        0.03        6.51     10.92 o 
   6  -2  12        4.09        0.33      7.68 o 
   7  -2  12        0.53        7.25      9.39 o 
 -11  -1  12        1.06        7.86      5.48 o 
 -10  -1  12        0.16        3.64      5.35 o 
  -9  -1  12       10.46       18.88      5.54 o 
  -8  -1  12       19.44       29.57      6.70 o 
  -7  -1  12        2.17       12.78      5.34 o 
  -6  -1  12      131.93      118.26      6.09 o 
  -5  -1  12        0.39        9.52      5.58 o 
  -4  -1  12        2.28       12.75      5.42 o 
  -3  -1  12       43.51       46.70      5.57 o 
  -2  -1  12       98.42       87.49      9.26 o 
  -1  -1  12       19.00       24.17      5.85 o 
   0  -1  12       25.23       25.80      6.43 o 
   1  -1  12       13.40       11.36      6.77 o 
   2  -1  12       26.29       18.32      6.73 o 
   3  -1  12       10.25       -1.65      7.85 o 
   4  -1  12        1.33        6.78      7.45 o 
   5  -1  12        1.12        1.68      8.05 o 
   6  -1  12        9.17        0.35      7.50 o 
   7  -1  12        5.71       17.88      9.49 o 
 -11   0  12        2.14       11.03      5.82 o 
 -10   0  12        0.74        7.08      5.59 o 
  -9   0  12       16.77        1.16      5.77 o 
  -8   0  12        0.34        6.15      5.13 o 
  -7   0  12       38.06       34.43      6.10 o 
  -6   0  12      142.04      141.37      7.07 o 
  -5   0  12       18.67       20.55      5.75 o 
  -4   0  12        4.55       -4.78      5.47 o 
  -3   0  12        0.77       -1.56      5.57 o 
  -2   0  12        9.21        6.22      5.99 o 
  -1   0  12        0.01        1.80      5.86 o 
   0   0  12       11.97       10.97      6.39 o 
   1   0  12       14.97       29.10      8.07 o 
   2   0  12        5.22       16.00      7.88 o 
   3   0  12        1.31       10.71      7.48 o 
   4   0  12        3.66       25.11      8.17 o 
   5   0  12        0.63       13.19      7.32 o 
   6   0  12        7.42       11.62      8.02 o 
   7   0  12        0.20        5.00      9.90 o 
 -11   1  12        5.72        2.15      5.45 o 
 -10   1  12        7.61        4.46      5.62 o 
  -9   1  12        3.08        6.48      5.14 o 
  -8   1  12        3.03        7.62      5.13 o 
  -7   1  12        0.68       11.76      5.91 o 
  -6   1  12        0.65        8.41      5.26 o 
  -5   1  12        1.05        1.19      7.01 o 
  -4   1  12        3.13        1.54      5.31 o 
  -3   1  12       54.56       63.82      6.19 o 
  -2   1  12       67.85       58.09      5.56 o 
  -1   1  12       17.09       16.06      5.71 o 
   0   1  12       56.24       59.70      7.27 o 
   1   1  12       14.14       17.96      7.26 o 
   2   1  12       28.47       42.06      8.33 o 
   3   1  12       12.52        5.75      8.24 o 
   4   1  12       13.94       24.99      9.99 o 
   5   1  12        2.51        2.75      7.90 o 
   6   1  12        0.65       -7.38      9.24 o 
   7   1  12       18.49       10.26      9.38 o 
 -11   2  12        0.56        1.63      5.33 o 
 -10   2  12        3.88        9.51      5.41 o 
  -9   2  12        9.80       12.30      5.36 o 
  -8   2  12        1.58        3.16      6.02 o 
  -7   2  12        5.70        2.17      5.51 o 
  -6   2  12       61.02       58.36      5.44 o 
  -5   2  12       13.74       17.21      5.22 o 
  -4   2  12       38.57       35.81      5.34 o 
  -3   2  12        0.25       -2.53      5.93 o 
  -2   2  12       12.81        9.26      5.47 o 
  -1   2  12        0.44        7.74      6.32 o 
   0   2  12        0.19        9.23      7.48 o 
   1   2  12       15.50       12.47      7.87 o 
   2   2  12       65.97       67.39      9.26 o 
   3   2  12        2.28       12.17     12.64 o 
   4   2  12       16.34       23.40      8.66 o 
   5   2  12        2.37        7.73      8.13 o 
   6   2  12        5.71        4.48      8.37 o 
   7   2  12        2.97        2.34      9.64 o 
 -11   3  12        0.02        3.83      5.30 o 
 -10   3  12        3.35        0.20      5.27 o 
  -9   3  12        6.63        6.82      5.02 o 
  -8   3  12       87.46       81.88      5.33 o 
  -7   3  12        4.34       15.71      8.32 o 
  -6   3  12       30.63       28.52      5.66 o 
  -5   3  12       32.41       29.65      5.29 o 
  -4   3  12        3.55        4.97      5.23 o 
  -3   3  12       14.70       11.01      5.70 o 
  -2   3  12      210.54      220.41      7.22 o 
  -1   3  12        0.08       11.66      6.56 o 
   0   3  12       31.88       27.07      6.58 o 
   1   3  12       42.17       46.95      7.34 o 
   2   3  12        0.04       16.08      8.93 o 
   3   3  12       34.61       38.12      7.28 o 
   4   3  12        9.56        8.29      7.95 o 
   5   3  12        3.30        7.68      8.09 o 
   6   3  12       26.89       19.03      9.49 o 
 -11   4  12        1.91        1.34      6.16 o 
 -10   4  12        4.72       16.31      5.99 o 
  -9   4  12        0.09        4.94      8.31 o 
  -8   4  12        6.85        0.82      7.49 o 
  -7   4  12        1.29        5.02      7.08 o 
  -6   4  12        2.54        7.15      6.27 o 
  -5   4  12       18.42       14.65      5.71 o 
  -4   4  12        4.18       12.78      5.13 o 
  -3   4  12        7.52       12.83      5.73 o 
  -2   4  12        0.13        6.03      5.91 o 
  -1   4  12        0.25       10.43      6.99 o 
   0   4  12       18.86       18.04      6.83 o 
   1   4  12        0.19        0.00      6.85 o 
   2   4  12        0.71       13.09      7.89 o 
   3   4  12        0.97       15.67      8.47 o 
   4   4  12        6.35        4.99      8.09 o 
   5   4  12        1.94        0.57      9.09 o 
   6   4  12        2.49        3.78      9.47 o 
 -11   5  12        1.17        8.04      6.52 o 
 -10   5  12        0.10       14.68      6.00 o 
  -9   5  12        4.78        8.86      6.72 o 
  -8   5  12        2.49       -2.38      7.66 o 
  -7   5  12       11.81       16.49      5.81 o 
  -6   5  12        1.64       10.12      6.42 o 
  -5   5  12       22.63       23.46      5.45 o 
  -4   5  12        6.02       13.81      5.06 o 
  -3   5  12        8.09        8.68      5.85 o 
  -2   5  12       31.36       41.45      5.93 o 
  -1   5  12       58.33       55.87      6.49 o 
   0   5  12       37.67       30.64      7.02 o 
   1   5  12       15.16       19.93      7.32 o 
   2   5  12        4.25       11.14      7.63 o 
   3   5  12        2.29        8.44      8.62 o 
   4   5  12       16.66       22.53      9.23 o 
   5   5  12        1.57       14.95      9.32 o 
 -10   6  12        1.62        2.59      6.00 o 
  -9   6  12        5.15        5.93      5.74 o 
  -8   6  12        9.11        9.85      6.48 o 
  -7   6  12       12.22       10.77      6.09 o 
  -6   6  12       12.49       17.29      9.75 o 
  -5   6  12       20.20       18.49      5.35 o 
  -4   6  12        1.44       17.83      5.38 o 
  -3   6  12        9.40       13.81      5.40 o 
  -2   6  12        0.24        4.96      5.53 o 
  -1   6  12        4.81        3.83      6.32 o 
   0   6  12        0.50       -1.94      6.61 o 
   1   6  12        6.12       12.65      6.62 o 
   2   6  12       10.62       10.14      7.42 o 
   3   6  12        8.89       12.45      9.13 o 
   4   6  12        5.84        6.02      9.21 o 
 -10   7  12        0.10        2.50      6.74 o 
  -9   7  12       14.14       19.71      6.24 o 
  -8   7  12        0.18        6.68      6.01 o 
  -7   7  12       18.02       15.73      5.16 o 
  -6   7  12        0.35        6.67      5.67 o 
  -5   7  12        4.05       11.01      5.36 o 
  -4   7  12       73.47       65.64      5.36 o 
  -3   7  12        5.82        9.66      5.31 o 
  -2   7  12       51.65       44.57      5.79 o 
  -1   7  12        0.54        7.43      6.68 o 
   0   7  12        2.88        9.19      7.02 o 
   1   7  12        4.67       13.54      6.48 o 
   2   7  12        0.20       -1.51      7.88 o 
   3   7  12        4.90        7.81      9.21 o 
   4   7  12        0.31        2.41      9.87 o 
  -9   8  12        0.05        6.02      8.85 o 
  -8   8  12        2.14        4.07      7.33 o 
  -7   8  12        0.12       -0.41      5.26 o 
  -6   8  12        4.51       10.64      5.85 o 
  -5   8  12        0.09       10.03      5.47 o 
  -4   8  12       18.34       21.29      5.44 o 
  -3   8  12        0.11        4.40      6.83 o 
  -2   8  12        7.73        0.79      5.61 o 
  -1   8  12        4.27        5.60      6.35 o 
   0   8  12        7.88        6.05      6.94 o 
   1   8  12        0.42        2.62      7.79 o 
   2   8  12        4.54        3.05      7.89 o 
  -7   9  12        0.45        2.22      5.21 o 
  -6   9  12        9.50       -3.89      6.44 o 
  -5   9  12        6.14        8.08      5.73 o 
  -4   9  12       19.54       11.78      5.45 o 
  -3   9  12        9.09       19.42      5.85 o 
  -2   9  12        0.04        4.75      5.76 o 
  -1   9  12       34.63       23.04      6.67 o 
   0   9  12        0.06       -2.08      5.92 o 
   1   9  12        2.42        1.38      7.74 o 
  -5  10  12        0.30        7.82      5.49 o 
  -4  10  12        1.97       -1.60      5.62 o 
  -3  10  12       22.34       21.43      6.03 o 
  -2  10  12        1.04        9.67      6.05 o 
  -4  -9  13        3.73        9.98      6.59 o 
  -3  -9  13        9.88       23.57      6.07 o 
  -2  -9  13        9.13       11.98      9.79 o 
  -1  -9  13        1.05        0.26      7.68 o 
   0  -9  13        7.07       -5.57      7.30 o 
   1  -9  13        1.28        6.83      6.60 o 
   2  -9  13        0.50       12.15      6.75 o 
  -6  -8  13        3.03        8.00      6.26 o 
  -5  -8  13        0.16       -5.88      5.90 o 
  -4  -8  13        0.64        6.90      6.06 o 
  -3  -8  13       10.59       11.28      6.20 o 
  -2  -8  13        9.70        3.90      6.68 o 
  -1  -8  13        0.06        0.62      5.96 o 
   0  -8  13        7.52       17.00      6.80 o 
   1  -8  13        1.08        5.03      6.95 o 
   2  -8  13        4.82       14.60     11.49 o 
   3  -8  13        1.09        3.75      7.54 o 
   4  -8  13        0.72       10.83      9.50 o 
  -7  -7  13        3.15        5.78      5.48 o 
  -6  -7  13        3.65        4.46      7.36 o 
  -5  -7  13        1.04        9.42      5.48 o 
  -4  -7  13        0.10        5.47      5.93 o 
  -3  -7  13        1.08       -5.17      6.08 o 
  -2  -7  13        6.12        5.31      6.00 o 
  -1  -7  13       13.91       14.19      6.32 o 
   0  -7  13        0.08       -0.59      6.60 o 
   1  -7  13       10.99        0.64      7.36 o 
   2  -7  13        0.37       -1.96      6.94 o 
   3  -7  13       10.68       15.20      7.13 o 
   4  -7  13        1.08       14.18      7.04 o 
   5  -7  13        8.51        5.37     15.69 o 
  -8  -6  13        4.65        9.49      5.61 o 
  -7  -6  13       12.66       18.03      5.36 o 
  -6  -6  13        5.37        5.53      5.16 o 
  -5  -6  13        3.56       20.25      5.47 o 
  -4  -6  13        3.75        6.15      5.12 o 
  -3  -6  13        0.04        8.01      5.66 o 
  -2  -6  13       17.75       27.07      8.28 o 
  -1  -6  13        0.31        6.62      6.03 o 
   0  -6  13       11.18        4.64     11.42 o 
   1  -6  13       10.58       15.90      7.89 o 
   2  -6  13        0.16       19.44      6.78 o 
   3  -6  13        0.38        6.66      6.82 o 
   4  -6  13        1.19        6.69      6.95 o 
   5  -6  13        0.88        7.09      7.69 o 
  -9  -5  13        7.94        5.41      5.45 o 
  -8  -5  13        0.20        0.79      5.15 o 
  -7  -5  13        0.11        8.82      5.46 o 
  -6  -5  13        0.16        9.75      8.10 o 
  -5  -5  13       17.30       12.94      5.46 o 
  -4  -5  13        3.60        4.20      5.09 o 
  -3  -5  13       43.34       46.15      5.68 o 
  -2  -5  13        3.47        1.86      5.54 o 
  -1  -5  13        4.09       10.12      7.95 o 
   0  -5  13        5.60        0.13      6.84 o 
   1  -5  13        1.50       14.42      6.69 o 
   2  -5  13        7.36        4.25      7.20 o 
   3  -5  13        2.56        0.04      6.66 o 
   4  -5  13        0.67       12.14      6.80 o 
   5  -5  13        1.07        6.79      7.04 o 
   6  -5  13        3.76        2.16      7.27 o 
  -9  -4  13        0.29       -4.08      5.22 o 
  -8  -4  13       17.03        9.34      5.38 o 
  -7  -4  13       11.83        6.42      5.07 o 
  -6  -4  13        0.02        8.67      6.10 o 
  -5  -4  13       16.85       16.52      5.03 o 
  -4  -4  13        1.25        0.45      5.37 o 
  -3  -4  13        1.79        9.97      5.35 o 
  -2  -4  13       13.01        7.63      5.81 o 
  -1  -4  13       21.48       21.15      6.81 o 
   0  -4  13        0.14       -6.26      6.26 o 
   1  -4  13        0.31        3.95      6.46 o 
   2  -4  13        1.16        4.81      6.72 o 
   3  -4  13        5.14        9.10      6.72 o 
   4  -4  13        1.26        7.26      7.41 o 
   5  -4  13        5.37       -0.66      7.12 o 
   6  -4  13        0.79        3.36      6.77 o 
 -10  -3  13        1.05        0.48      6.01 o 
  -9  -3  13        0.21        4.43      6.78 o 
  -8  -3  13        0.58        4.03      5.86 o 
  -7  -3  13        0.18        1.33      5.21 o 
  -6  -3  13        1.42        4.60      5.06 o 
  -5  -3  13       17.33       15.73      5.03 o 
  -4  -3  13       12.25       11.19      4.95 o 
  -3  -3  13       37.34       37.60      5.75 o 
  -2  -3  13       43.10       47.12      5.55 o 
  -1  -3  13       42.67       58.66      7.30 o 
   0  -3  13        2.27       11.55      6.75 o 
   1  -3  13       48.84       44.74      6.97 o 
   2  -3  13        2.76        2.18      6.61 o 
   3  -3  13        4.39        8.50      6.62 o 
   4  -3  13        6.96        5.72      9.27 o 
   5  -3  13        2.80        1.27      7.96 o 
   6  -3  13        1.76       -7.19      8.75 o 
 -10  -2  13        0.03       -4.72      5.61 o 
  -9  -2  13        4.28        0.32      6.92 o 
  -8  -2  13        2.24        2.80      5.26 o 
  -7  -2  13        0.52       11.62      6.17 o 
  -6  -2  13        6.67       11.88      5.90 o 
  -5  -2  13        0.03       -1.60      5.65 o 
  -4  -2  13       33.16       22.24      5.06 o 
  -3  -2  13        0.24       -1.24      5.23 o 
  -2  -2  13        4.94        5.98      5.38 o 
  -1  -2  13        9.43       14.51      6.63 o 
   0  -2  13        0.09        5.98      6.44 o 
   1  -2  13       42.87       43.24      6.35 o 
   2  -2  13        0.24        2.07      7.33 o 
   3  -2  13        1.01        2.44      7.31 o 
   4  -2  13        4.85       16.18      8.11 o 
   5  -2  13        1.11        2.26     13.51 o 
   6  -2  13        1.63       -1.91     10.90 o 
 -10  -1  13        2.55        8.35      5.80 o 
  -9  -1  13        7.63       10.68      5.63 o 
  -8  -1  13        0.25       14.34      5.69 o 
  -7  -1  13        2.21        7.80      6.20 o 
  -6  -1  13        3.60        5.79      5.74 o 
  -5  -1  13       33.58       36.01      6.09 o 
  -4  -1  13        0.77       11.67      5.47 o 
  -3  -1  13       16.62       21.78      5.63 o 
  -2  -1  13        6.08       13.30      5.45 o 
  -1  -1  13        0.23        3.39      5.61 o 
   0  -1  13       67.19       75.16      7.15 o 
   1  -1  13        3.82       -0.60      7.49 o 
   2  -1  13       22.46       17.35      7.25 o 
   3  -1  13       14.03        5.37      7.22 o 
   4  -1  13       13.97       10.16      7.65 o 
   5  -1  13        3.86       10.00      7.59 o 
   6  -1  13        0.02       -7.77      7.77 o 
 -10   0  13        0.01        4.54      5.39 o 
  -9   0  13        5.45       24.70      7.79 o 
  -8   0  13        4.60       13.53      6.31 o 
  -7   0  13       17.12       29.01      7.50 o 
  -6   0  13       12.43       17.39      6.50 o 
  -5   0  13        1.06       10.47      5.91 o 
  -4   0  13        5.15        7.30      5.33 o 
  -3   0  13        4.42        8.44      7.29 o 
  -2   0  13        4.76        9.64      5.42 o 
  -1   0  13        2.99        9.86      5.65 o 
   0   0  13        7.67       14.58      6.66 o 
   1   0  13        0.01        7.99      6.32 o 
   2   0  13       24.37       26.79      7.49 o 
   3   0  13        0.47       -3.72     17.11 o 
   4   0  13       15.67       21.41      8.94 o 
   5   0  13        6.52       16.40      8.42 o 
   6   0  13        0.20        2.61      8.53 o 
 -10   1  13        5.18       11.41      5.81 o 
  -9   1  13        3.15       11.12      5.66 o 
  -8   1  13        4.70        5.24      5.23 o 
  -7   1  13        6.39       12.40      5.43 o 
  -6   1  13        3.67       -0.68      5.81 o 
  -5   1  13        4.71       13.53      5.52 o 
  -4   1  13        7.63       23.26      5.83 o 
  -3   1  13       18.17       18.01      9.82 o 
  -2   1  13       79.75       86.54      5.74 o 
  -1   1  13       43.06       44.40      6.60 o 
   0   1  13        8.25        8.74      6.41 o 
   1   1  13       21.24       30.02      7.62 o 
   2   1  13        9.55       14.82      7.52 o 
   3   1  13        2.27        4.69      7.25 o 
   4   1  13        4.01        6.74      7.27 o 
   5   1  13       10.20        9.34      9.40 o 
   6   1  13        0.02       -9.56      9.56 o 
 -10   2  13       10.07       11.15      5.67 o 
  -9   2  13        0.53        7.44      8.40 o 
  -8   2  13        0.95       14.84      6.72 o 
  -7   2  13        0.66        0.35      5.88 o 
  -6   2  13        9.26        7.67      5.64 o 
  -5   2  13        0.33        3.76      5.25 o 
  -4   2  13       78.89       75.51      5.87 o 
  -3   2  13        0.51        5.31      5.80 o 
  -2   2  13       24.50       19.02      5.57 o 
  -1   2  13        5.31        5.47      6.42 o 
   0   2  13       18.09       21.30      7.14 o 
   1   2  13       24.68       29.94      7.76 o 
   2   2  13       23.92       14.59      8.15 o 
   3   2  13       25.20       23.95      9.21 o 
   4   2  13        2.33        2.80      9.42 o 
   5   2  13        0.98        0.55      8.33 o 
   6   2  13        2.88        9.62     10.87 o 
 -10   3  13        1.22        3.37      5.64 o 
  -9   3  13        7.32       -0.80      6.41 o 
  -8   3  13       16.58       18.43      5.21 o 
  -7   3  13        0.91        1.15      5.36 o 
  -6   3  13       27.64       32.06      5.01 o 
  -5   3  13       15.83       15.47      5.58 o 
  -4   3  13       70.81       65.15      5.89 o 
  -3   3  13       90.54       78.63      6.65 o 
  -2   3  13       20.15       22.05      6.16 o 
  -1   3  13        4.32        3.56      6.32 o 
   0   3  13       11.35        8.60      6.77 o 
   1   3  13        0.00       14.73      7.32 o 
   2   3  13       11.06        5.02      8.09 o 
   3   3  13        0.48        2.01      7.86 o 
   4   3  13        0.05        2.34      9.03 o 
   5   3  13        4.84        4.58      9.43 o 
 -10   4  13        0.67       -1.39      6.38 o 
  -9   4  13        0.04       -4.71      6.08 o 
  -8   4  13        0.00        8.05      8.03 o 
  -7   4  13        7.30        2.59      6.16 o 
  -6   4  13        0.03       12.74      5.81 o 
  -5   4  13       23.30       29.21      6.74 o 
  -4   4  13       25.24       32.72      5.79 o 
  -3   4  13        6.48        8.98      5.76 o 
  -2   4  13        4.13       -2.54      6.20 o 
  -1   4  13       53.63       50.86      6.57 o 
   0   4  13       24.39       14.06      7.50 o 
   1   4  13       24.92       28.16      8.20 o 
   2   4  13        8.39       10.84      8.14 o 
   3   4  13        1.50       12.90      8.00 o 
   4   4  13       12.45        8.08      9.13 o 
   5   4  13        2.09       11.15     13.23 o 
 -10   5  13        0.26        1.86      6.37 o 
  -9   5  13        1.25        2.76      6.51 o 
  -8   5  13        0.92       11.76      5.99 o 
  -7   5  13        0.49       -3.09      6.17 o 
  -6   5  13        5.25       21.33      6.38 o 
  -5   5  13        7.72        9.22      5.58 o 
  -4   5  13       52.31       47.12      5.78 o 
  -3   5  13        3.73       -0.64      5.69 o 
  -2   5  13        5.03       11.27      5.76 o 
  -1   5  13       12.25       14.00      6.17 o 
   0   5  13        5.98        9.42      6.54 o 
   1   5  13        2.39       -0.83      7.19 o 
   2   5  13        2.98        3.89      8.07 o 
   3   5  13        0.01       10.04      8.19 o 
   4   5  13        2.95        9.49      9.53 o 
  -9   6  13        0.51        6.86      7.31 o 
  -8   6  13        0.11        8.41      7.53 o 
  -7   6  13       27.11       23.61      5.91 o 
  -6   6  13        5.63       -0.18      5.55 o 
  -5   6  13        4.82       -0.57      5.43 o 
  -4   6  13       13.76       16.21      5.58 o 
  -3   6  13        0.43        5.20      6.00 o 
  -2   6  13       23.68        9.49      5.96 o 
  -1   6  13        0.76        3.32      6.17 o 
   0   6  13       18.93       14.37      7.36 o 
   1   6  13       10.27       -1.15      7.90 o 
   2   6  13        8.48       14.94      8.10 o 
   3   6  13        2.97        5.37      9.29 o 
  -8   7  13        4.18        6.49      6.12 o 
  -7   7  13        0.31        6.69      5.39 o 
  -6   7  13        2.16        3.42      5.66 o 
  -5   7  13        2.45        5.10      5.71 o 
  -4   7  13        8.21       11.39      5.38 o 
  -3   7  13        1.00       -3.30      5.76 o 
  -2   7  13        0.77        1.82      6.39 o 
  -1   7  13        0.14        1.51      6.31 o 
   0   7  13        4.13       10.14      7.04 o 
   1   7  13        2.69        2.25      8.92 o 
   2   7  13        1.93        3.99      8.19 o 
  -7   8  13        0.17        6.58      5.85 o 
  -6   8  13        5.73       11.43      5.80 o 
  -5   8  13        0.40       11.55      5.82 o 
  -4   8  13       18.62       22.99      6.24 o 
  -3   8  13        2.66       -3.10      6.07 o 
  -2   8  13        1.55        5.64      6.60 o 
  -1   8  13       10.43       12.21      7.41 o 
   0   8  13        0.07        0.98      7.94 o 
  -4   9  13        1.72        1.50      9.83 o 
  -3   9  13        0.09       19.86      8.19 o 
  -3  -8  14        3.43       12.44      6.35 o 
  -2  -8  14        0.02       -2.59      6.12 o 
  -1  -8  14       11.64       10.81      6.90 o 
   0  -8  14        1.02        3.93      7.17 o 
   1  -8  14        0.57       21.50     13.96 o 
  -5  -7  14       11.74        5.88      8.45 o 
  -4  -7  14        5.71        6.52      5.86 o 
  -3  -7  14        0.85        1.85      6.47 o 
  -2  -7  14       15.25       13.86      5.98 o 
  -1  -7  14        8.30       17.84      6.32 o 
   0  -7  14       14.76       15.96      6.66 o 
   1  -7  14       12.12       10.91      6.85 o 
   2  -7  14        5.19       13.29      7.03 o 
  -6  -6  14        0.05       15.96      6.18 o 
  -5  -6  14        6.87       17.38      5.35 o 
  -4  -6  14        0.38        4.94      6.02 o 
  -3  -6  14        5.09        5.90      6.52 o 
  -2  -6  14        6.96       12.13      5.80 o 
  -1  -6  14        8.85       23.98      6.24 o 
   0  -6  14        2.73       17.11      6.65 o 
   1  -6  14       11.52       17.14      6.74 o 
   2  -6  14        0.17       -2.08     10.24 o 
   3  -6  14        3.56       -2.62      7.31 o 
  -7  -5  14        0.19        0.65      5.86 o 
  -6  -5  14       27.62       26.71      5.44 o 
  -5  -5  14       12.95       23.35      5.49 o 
  -4  -5  14       11.07        8.49      5.20 o 
  -3  -5  14       21.03       32.44      6.50 o 
  -2  -5  14        0.89       10.69      6.37 o 
  -1  -5  14       21.64       25.80      8.17 o 
   0  -5  14        4.00       13.16      6.14 o 
   1  -5  14        4.76        7.75      9.06 o 
   2  -5  14        5.85        9.51      6.73 o 
   3  -5  14        0.00       -4.67      7.71 o 
   4  -5  14        4.88       -1.15      7.77 o 
  -8  -4  14        1.21       13.13      5.55 o 
  -7  -4  14        1.43        0.93      5.46 o 
  -6  -4  14        0.25        9.07      5.53 o 
  -5  -4  14        0.16        7.27      5.82 o 
  -4  -4  14       20.21       31.94      5.35 o 
  -3  -4  14        0.08        3.71      5.41 o 
  -2  -4  14        0.01        5.24      5.66 o 
  -1  -4  14        0.09        2.49      6.60 o 
   0  -4  14        5.00       12.95      6.40 o 
   1  -4  14        6.39       16.00      6.73 o 
   2  -4  14        0.71       -0.21      6.39 o 
   3  -4  14        4.53       12.89      6.74 o 
   4  -4  14        0.51        4.46      7.14 o 
  -9  -3  14        2.40        6.29     10.83 o 
  -8  -3  14        3.31       18.23      5.73 o 
  -7  -3  14       24.44       24.66      5.59 o 
  -6  -3  14        4.04        9.13      5.23 o 
  -5  -3  14       37.15       36.30      5.70 o 
  -4  -3  14       10.43       16.31      5.18 o 
  -3  -3  14        0.63       12.77      5.20 o 
  -2  -3  14       28.98       33.93      6.43 o 
  -1  -3  14        5.50       17.45      6.76 o 
   0  -3  14        0.01        6.91      6.69 o 
   1  -3  14        5.63       10.53      7.02 o 
   2  -3  14        0.29        8.74      6.58 o 
   3  -3  14       11.54        8.93      7.36 o 
   4  -3  14        2.10       -6.66      7.73 o 
   5  -3  14        0.81       14.37      7.91 o 
  -9  -2  14        0.50        0.78      6.10 o 
  -8  -2  14        1.10       -1.97      7.81 o 
  -7  -2  14        4.31        6.86      5.67 o 
  -6  -2  14        1.45        7.74      5.72 o 
  -5  -2  14        9.19        1.71      5.11 o 
  -4  -2  14        0.01        3.33      5.39 o 
  -3  -2  14       33.05       27.18      5.61 o 
  -2  -2  14        6.38        8.74      5.68 o 
  -1  -2  14       30.47       26.81      6.30 o 
   0  -2  14        7.68       -1.84      6.52 o 
   1  -2  14        3.73       10.31      7.86 o 
   2  -2  14        6.60        9.04      6.56 o 
   3  -2  14        0.00       -3.05      7.60 o 
   4  -2  14        3.10        9.76     10.64 o 
   5  -2  14        3.16       -2.18      8.64 o 
  -9  -1  14        1.71        6.33      6.24 o 
  -8  -1  14        0.28        5.50      5.97 o 
  -7  -1  14        5.58        9.55      6.39 o 
  -6  -1  14       53.90       44.31      5.77 o 
  -5  -1  14       28.15       13.15      5.45 o 
  -4  -1  14       12.99        2.50      6.07 o 
  -3  -1  14       58.05       53.38      5.65 o 
  -2  -1  14        5.40       14.03      5.42 o 
  -1  -1  14       13.75       15.65      6.49 o 
   0  -1  14        2.70       15.21      6.74 o 
   1  -1  14        1.31        7.62      7.07 o 
   2  -1  14        2.75       12.79      6.79 o 
   3  -1  14        0.54       10.97     18.13 o 
   4  -1  14        3.40       -3.90      7.81 o 
   5  -1  14        0.22        6.65     17.70 o 
  -9   0  14        1.94        6.54      5.66 o 
  -8   0  14       19.52       17.49      5.66 o 
  -7   0  14        0.16        8.80      6.89 o 
  -6   0  14        0.38       15.46      5.36 o 
  -5   0  14        0.15       -1.27      6.00 o 
  -4   0  14        0.13        2.41      5.61 o 
  -3   0  14        0.64        8.69      5.64 o 
  -2   0  14       12.50       14.90      5.49 o 
  -1   0  14        0.03       10.15      6.27 o 
   0   0  14       15.83       14.24      7.10 o 
   1   0  14       15.73       19.77     13.26 o 
   2   0  14       11.73       14.56      8.01 o 
   3   0  14        7.79       -0.76      7.21 o 
   4   0  14        1.84       -4.21      9.56 o 
   5   0  14        0.62       16.12     13.44 o 
  -9   1  14        0.10       -1.51      5.75 o 
  -8   1  14        6.10       13.21      6.07 o 
  -7   1  14       17.96       23.47      5.55 o 
  -6   1  14        0.25       12.33      5.43 o 
  -5   1  14       41.73       29.70      5.83 o 
  -4   1  14        2.63       -1.94      6.06 o 
  -3   1  14        1.30        5.26      5.69 o 
  -2   1  14        6.27        3.29      5.66 o 
  -1   1  14        0.00        7.39      5.90 o 
   0   1  14        4.15        7.98      7.32 o 
   1   1  14        0.53       -3.01      7.93 o 
   2   1  14        0.08        1.26      7.48 o 
   3   1  14        4.67       12.41      9.72 o 
   4   1  14        2.43        3.75      9.29 o 
  -9   2  14       11.07       17.56      5.74 o 
  -8   2  14        5.45       19.95      5.42 o 
  -7   2  14       21.15       20.15      5.59 o 
  -6   2  14        2.15        3.09      5.48 o 
  -5   2  14        0.06        1.04      5.68 o 
  -4   2  14        1.28        6.02      5.25 o 
  -3   2  14        6.48       15.03      5.45 o 
  -2   2  14       44.73       35.76      6.53 o 
  -1   2  14       39.33       41.52      6.83 o 
   0   2  14        2.03        4.95     11.99 o 
   1   2  14        2.38       -7.90      7.90 o 
   2   2  14        1.56       12.19      9.07 o 
   3   2  14        2.50       10.49      8.43 o 
   4   2  14        2.33        0.22      9.48 o 
  -9   3  14        3.37        1.42      5.85 o 
  -8   3  14        2.38       11.20      5.88 o 
  -7   3  14        6.40        9.17      5.79 o 
  -6   3  14        1.03        3.83      5.66 o 
  -5   3  14        1.29       13.33      6.52 o 
  -4   3  14        4.47       13.09      7.31 o 
  -3   3  14        3.26        3.03      6.67 o 
  -2   3  14        0.32        6.31      6.17 o 
  -1   3  14        1.80        5.46      6.29 o 
   0   3  14        3.30       11.01      7.05 o 
   1   3  14        3.81        4.97     11.17 o 
   2   3  14        4.55        2.96      7.54 o 
   3   3  14        6.07       11.82      7.50 o 
  -9   4  14        7.16       17.27      9.83 o 
  -8   4  14        0.05       12.49      6.25 o 
  -7   4  14        0.03        2.88      7.36 o 
  -6   4  14       22.58        4.21      7.26 o 
  -5   4  14        1.00        3.95      5.63 o 
  -4   4  14       23.05       15.96      5.99 o 
  -3   4  14        1.99        3.47      6.11 o 
  -2   4  14       14.60       28.52      6.83 o 
  -1   4  14        1.43        0.89      7.08 o 
   0   4  14       16.00       12.59      7.68 o 
   1   4  14        3.23       13.19      8.46 o 
   2   4  14        0.42        7.15      7.65 o 
   3   4  14        0.03       12.73      9.39 o 
  -8   5  14        2.43        9.26      6.22 o 
  -7   5  14        2.58        3.76      6.46 o 
  -6   5  14        0.07        3.15      5.68 o 
  -5   5  14        0.09        5.18      5.85 o 
  -4   5  14        2.33        2.90      5.81 o 
  -3   5  14       11.24        7.18      6.21 o 
  -2   5  14       16.74       10.81      6.67 o 
  -1   5  14        2.71        6.75      7.05 o 
   0   5  14        0.33        4.93      7.14 o 
   1   5  14        0.30        3.93      8.56 o 
   2   5  14        4.71        2.51      8.66 o 
  -7   6  14        0.03        0.01      5.83 o 
  -6   6  14        1.80        8.50      6.17 o 
  -5   6  14        3.28        4.84      5.70 o 
  -4   6  14        2.13       12.39      6.46 o 
  -3   6  14       20.07       12.67      6.64 o 
  -2   6  14        0.01        9.33      6.79 o 
  -1   6  14       17.38       13.24      6.96 o 
   0   6  14        0.66        7.81      7.41 o 
   1   6  14        0.83        7.17      7.77 o 
  -6   7  14        0.73        0.26      7.67 o 
  -5   7  14        2.11        6.65      6.10 o 
  -4   7  14        0.29        9.07      6.41 o 
  -3   7  14        8.17        6.32      6.33 o 
  -2   7  14        6.42        8.32      7.19 o 
  -1   7  14        2.35        2.34      6.81 o 
  -4  -6  15       15.26       17.75      8.62 o 
  -3  -6  15       12.91       14.51      6.34 o 
  -2  -6  15       15.81       11.97      9.34 o 
  -1  -6  15       10.97        4.87      6.31 o 
   0  -6  15        2.09        2.68      6.87 o 
  -5  -5  15        0.38        7.46      8.76 o 
  -4  -5  15       13.46       10.94      6.00 o 
  -3  -5  15        7.24       14.47      6.28 o 
  -2  -5  15        7.41        4.04      7.47 o 
  -1  -5  15        0.03        6.60      7.02 o 
   0  -5  15        0.02       -7.32      7.32 o 
   1  -5  15        1.21       10.95      6.82 o 
   2  -5  15        0.26       10.02      9.54 o 
  -6  -4  15        0.02       -0.56      5.56 o 
  -5  -4  15        1.01        6.32      5.29 o 
  -4  -4  15        3.33       15.27      5.60 o 
  -3  -4  15       19.31       21.09      5.75 o 
  -2  -4  15        8.52       12.94      6.38 o 
  -1  -4  15        0.27        9.22      6.47 o 
   0  -4  15       21.36       22.58      6.95 o 
   1  -4  15        1.06       -5.39      6.65 o 
   2  -4  15        1.34        3.66      6.74 o 
  -7  -3  15        3.36       -1.41      5.65 o 
  -6  -3  15        0.49       -5.51      5.90 o 
  -5  -3  15        0.01        3.91      5.37 o 
  -4  -3  15        0.36        7.12      5.29 o 
  -3  -3  15        1.86        7.64      5.90 o 
  -2  -3  15        0.86       -3.56      5.98 o 
  -1  -3  15        2.78       -6.06      6.49 o 
   0  -3  15        0.46       14.98      6.57 o 
   1  -3  15        0.69        0.00      6.76 o 
   2  -3  15        2.04        9.48      6.83 o 
   3  -3  15        0.04       -0.43      9.86 o 
  -7  -2  15        0.14        1.75      5.74 o 
  -6  -2  15        1.88        0.83      5.32 o 
  -5  -2  15        1.07        7.77      5.55 o 
  -4  -2  15       32.19       29.99      5.59 o 
  -3  -2  15        7.32        1.62      5.64 o 
  -2  -2  15       11.19       34.74      8.51 o 
  -1  -2  15       27.98       25.21      6.43 o 
   0  -2  15        0.10        3.16      6.46 o 
   1  -2  15        7.78        1.56      6.82 o 
   2  -2  15        2.69        8.00      6.87 o 
   3  -2  15        2.21       -0.04      9.74 o 
  -8  -1  15        6.68       -7.04     16.98 o 
  -7  -1  15        0.23       13.62      5.99 o 
  -6  -1  15        0.62        2.39      5.86 o 
  -5  -1  15       21.57       26.58      5.73 o 
  -4  -1  15        3.53       11.61      5.36 o 
  -3  -1  15        0.64        4.34      5.40 o 
  -2  -1  15        0.49        3.00      5.80 o 
  -1  -1  15        0.15       -0.22      6.40 o 
   0  -1  15        1.26        3.08      6.63 o 
   1  -1  15        2.33        7.18      7.38 o 
   2  -1  15        1.03       -7.62     27.60 o 
   3  -1  15        0.96        1.93      8.31 o 
  -8   0  15        8.53       11.34      6.45 o 
  -7   0  15        0.12       12.85      5.92 o 
  -6   0  15        6.95       12.26      7.19 o 
  -5   0  15       30.67       29.30      6.21 o 
  -4   0  15        0.07        9.41      5.86 o 
  -3   0  15       62.28       55.03      5.81 o 
  -2   0  15        2.75        4.55      6.19 o 
  -1   0  15        1.82       -6.53      6.53 o 
   0   0  15       10.14        4.24     10.82 o 
   1   0  15        5.08        5.03      8.19 o 
   2   0  15        1.66        6.22      9.24 o 
   3   0  15        1.42       21.30      7.84 o 
  -8   1  15        0.85        1.48      5.78 o 
  -7   1  15        2.08       -0.43      6.61 o 
  -6   1  15        2.21       -4.57      5.80 o 
  -5   1  15        1.31       -3.09      5.78 o 
  -4   1  15       12.19       19.10      5.82 o 
  -3   1  15        2.21        2.29      5.71 o 
  -2   1  15        0.00        5.58      6.01 o 
  -1   1  15        9.19       14.89      8.79 o 
   0   1  15        0.44       -6.81      9.67 o 
   1   1  15        7.00        7.96      8.16 o 
   2   1  15        0.36        4.45      7.47 o 
  -8   2  15        0.01        7.52      6.34 o 
  -7   2  15        1.65        7.00      5.82 o 
  -6   2  15        2.66        6.30      6.14 o 
  -5   2  15        9.49        8.50      6.03 o 
  -4   2  15       19.07       18.88      5.58 o 
  -3   2  15        1.36        1.72      6.46 o 
  -2   2  15       10.54       13.42      6.51 o 
  -1   2  15       17.76       18.67      9.24 o 
   0   2  15        1.70        5.29      8.25 o 
   1   2  15       16.78       15.00      8.52 o 
   2   2  15        0.00       22.04      9.45 o 
  -7   3  15        0.36       21.10      8.15 o 
  -6   3  15        3.01        5.58      7.45 o 
  -5   3  15        0.02       14.93      6.20 o 
  -4   3  15        2.26        2.66      6.35 o 
  -3   3  15        0.93        7.85      6.75 o 
  -2   3  15        5.40        2.34      6.55 o 
  -1   3  15        1.68        9.18      7.23 o 
   0   3  15        3.66       -6.17      8.21 o 
   1   3  15        0.00       -7.03      9.81 o 
  -7   4  15        0.20       -7.68      7.68 o 
  -6   4  15        1.59        2.42      6.19 o 
  -5   4  15        1.34       -2.69      6.12 o 
  -4   4  15        9.58        7.67      6.53 o 
  -3   4  15       10.45       11.27      6.38 o 
  -2   4  15        0.27        3.33      6.58 o 
  -1   4  15        0.41       10.45      7.30 o 
   0   4  15        1.96       12.20      8.72 o 
  -5   5  15        1.51        2.03      6.31 o 
  -4   5  15        0.05       -0.66      6.61 o 
  -3   5  15        2.22       10.72      7.10 o 
  -2   5  15        2.07       -0.31      7.42 o 
  -1   5  15        5.97        3.31      6.99 o 
  -4  -3  16        0.16       16.41     10.58 o 
  -3  -3  16        0.21        1.26      6.58 o 
  -2  -3  16        3.81       17.99      6.67 o 
  -1  -3  16        0.72        5.47      7.46 o 
  -4  -2  16        3.46        9.05      5.74 o 
  -3  -2  16        0.35       -4.19      6.24 o 
  -2  -2  16        2.20        2.17      9.22 o 
  -1  -2  16        0.50       12.51      7.12 o 
   0  -2  16        0.14       -2.27     10.16 o 
  -5  -1  16        5.97       14.65      6.16 o 
  -4  -1  16        1.07       -3.07      5.83 o 
  -3  -1  16        5.26        1.88      5.73 o 
  -2  -1  16        0.53        1.22      6.61 o 
  -1  -1  16       10.07        9.34      6.63 o 
   0  -1  16        0.16       -4.68      7.42 o 
  -5   0  16        1.63        5.07      6.94 o 
  -4   0  16        0.65       13.11      5.66 o 
  -3   0  16        0.64        7.71      6.28 o 
  -2   0  16        7.02       -1.74      7.06 o 
  -1   0  16        1.23        8.15      7.44 o 
   0   0  16        0.10       13.51     10.80 o 
  -5   1  16        4.37        5.48      7.16 o 
  -4   1  16        0.01       -3.52      5.91 o 
  -3   1  16        0.68        2.68      5.91 o 
  -2   1  16       12.67        6.50     11.39 o 
  -1   1  16        0.16       -1.41      8.37 o 
  -4   2  16        1.39        1.28      8.38 o 
  -3   2  16        4.27       12.10      7.38 o 
  -2   2  16        9.03       11.02     11.28 o 
                                                 
